# Supplementary material for: Polygenic analysis of the effect of common and low-frequency genetic variants on serum uric acid levels in Korean individuals
Source: Sci Rep. 2020 Jun 8;10:9179. doi: 10.1038/s41598-020-66064-z (PMC7280503; doi:10.1038/s41598-020-66064-z)
Supplement: Supplementary file 2 — Supplementary Table S1. [file 41598_2020_66064_MOESM2_ESM.xlsx]

## Sheet: Table S3
Table S1. All SNPs associated with SUA corresponding to P-values < 5e-08.
SNP	Chr	BP	Nearest genes	Region	Exonic annotation	A1	A2	Beta	SE of Beta	P-value	Freq.A1.Urban	Freq.A1.Rural	Freq.A1.ASAS	Freq.A1.KBSMC
rs121907892	11	64361219	SLC22A12	exonic	stopgain	A	G	-1.1511	0.0745	7.427e-54	0.009484	0.01866	0.008997	-
rs117925626	11	64556117	MAP4K2	downstream	.	T	C	1.1051	0.0727	3.492e-52	0.98884	0.9818	-	-
rs145954970	11	64273830	LOC100996455,SLC22A11	intergenic	.	C	G	1.1096	0.0733	9.123e-52	0.9887	0.98255	-	-
rs182640158	11	64629337	EHD1	intronic	.	T	G	-1.0379	0.0762	3.015e-42	0.009763	0.01714	-	-
rs184521656	11	65161450	FRMD8	intronic	.	T	C	-1.1107	0.0822	1.326e-41	0.009763	0.0132	0.01028	0.004687
rs117897057	11	65372123	MAP3K11	intronic	.	T	C	1.1089	0.0831	1.281e-40	0.990795	0.98665	0.988	0.99482
rs61740654	11	65161525	FRMD8	exonic	synonymous SNV	A	G	-0.8253	0.0696	1.962e-32	0.01395	0.01775	-	-
rs142241454	11	65154464	FRMD8	intronic	.	C	G	0.823	0.0699	5.317e-32	0.98591	0.98271	-	-
rs151306400	11	65206819	NEAT1	ncRNA_exonic	.	T	C	-0.8152	0.0696	1.098e-31	0.01353	0.01836	0.01585	-
rs2231142	4	89052323	ABCG2	exonic	nonsynonymous SNV	T	G	0.2207	0.0196	2.063e-29	0.2728	0.2571	0.2781	0.2551
rs55817236	11	65048274	POLA2	intronic	.	T	C	0.817	0.0726	2.227e-29	0.98773	0.98255	-	-
rs4148155	4	89054667	ABCG2	intronic	.	A	G	-0.2205	0.0196	2.316e-29	0.7268	0.7429	0.7215	0.7449
rs2199936	4	89045331	ABCG2	intronic	.	A	G	0.2194	0.0196	4.369e-29	0.2725	0.2567	0.2768	0.2548
rs74904971	4	89050026	ABCG2	intronic	.	A	C	0.2193	0.0196	4.628e-29	0.2725	0.2571	0.2776	0.2551
rs141471965	4	89046202	ABCG2	intronic	.	T	C	0.2191	0.0196	5.192e-29	0.2725	0.2568	0.2768	0.2551
rs138409370	4	89044312	ABCG2	intronic	.	A	T	-0.218	0.0196	9.756e-29	0.7275	0.7429	0.7232	0.7452
rs149027545	4	89044180	ABCG2	intronic	.	C	G	0.218	0.0196	9.756e-29	0.2725	0.2571	0.2768	0.2548
rs45499402	4	89043634	ABCG2	intronic	.	C	G	0.2176	0.0196	1.226e-28	0.2725	0.2574	0.2763	0.2548
rs1481012	4	89039082	ABCG2	intronic	.	A	G	-0.2151	0.0196	5.069e-28	0.7276	0.7406	0.7219	0.7449
rs3733588	4	9997303	SLC2A9	intronic	.	A	G	0.1922	0.0177	1.812e-27	0.5789	0.574	0.5758	0.5649
rs4529048	4	9997112	SLC2A9	intronic	.	A	C	0.1922	0.0177	1.812e-27	0.5789	0.574	0.5758	0.5641
rs11943372	4	9999346	SLC2A9	intronic	.	A	T	0.1922	0.0177	1.812e-27	0.5789	0.574	0.5758	0.5654
rs3775947	4	9995240	SLC2A9	intronic	.	T	C	0.1917	0.0177	2.468e-27	0.5789	0.5746	0.5758	0.5535
rs3775948	4	9995182	SLC2A9	intronic	.	C	G	0.1918	0.0178	4.504e-27	0.5872	0.5921	0.5844	-
rs3775946	4	9995256	SLC2A9	intronic	.	A	G	-0.1906	0.0177	4.856e-27	0.4206	0.4238	0.4212	-
rs1014290	4	10001861	SLC2A9	intronic	.	A	G	0.1897	0.0177	8.424e-27	0.5796	0.5765	0.5775	0.5671
rs76979899	4	89025241	ABCG2	intronic	.	T	C	0.2164	0.0204	2.74e-26	0.2385	0.228	0.2434	0.2245
rs4693924	4	89023224	ABCG2	intronic	.	A	G	0.2162	0.0204	3.043e-26	0.2389	0.2282	0.2434	0.2242
rs1383585	4	89019735	ABCG2	intronic	.	A	G	-0.2162	0.0204	3.043e-26	0.7611	0.7718	0.7566	0.7765
rs2231156	4	89020427	ABCG2	intronic	.	A	C	0.2162	0.0204	3.043e-26	0.2389	0.2282	0.2434	0.2235
rs4148157	4	89020934	ABCG2	intronic	.	A	G	0.2162	0.0204	3.043e-26	0.2389	0.2282	0.2434	0.2235
rs2054576	4	89028775	ABCG2	intronic	.	A	G	-0.216	0.0204	3.379e-26	0.7596	0.772	0.7566	0.7743
rs10018663	4	10004797	SLC2A9	intronic	.	T	C	0.1872	0.0177	3.839e-26	0.5802	0.5793	0.578	0.5952
rs751092	4	10005897	SLC2A9	intronic	.	T	C	0.1862	0.0177	7.004e-26	0.581	0.5792	0.5775	0.595
rs7679724	4	9985376	SLC2A9	intronic	.	T	G	0.1862	0.0177	7.004e-26	0.5891	0.5839	0.5908	0.6009
rs9994216	4	9984541	SLC2A9	intronic	.	T	G	0.1862	0.0177	7.004e-26	0.5898	0.5839	0.5908	0.6019
rs7660895	4	9985445	SLC2A9	intronic	.	A	G	-0.1862	0.0177	7.004e-26	0.4109	0.4161	0.4092	0.3996
rs2728098	4	88976008	PKD2	intronic	.	A	G	0.2142	0.0204	8.638e-26	0.2368	0.2277	0.2386	0.219
rs2728099	4	88975738	PKD2	intronic	.	T	C	-0.2142	0.0204	8.638e-26	0.7632	0.7723	0.7609	0.781
rs2725204	4	88992813	PKD2	intronic	.	T	G	-0.2128	0.0205	3.042e-25	0.766	0.7765	0.7592	0.7807
rs2725202	4	88997876	PKD2	UTR3	.	A	G	0.2126	0.0205	3.369e-25	0.2339	0.2236	0.2408	0.2193
rs2728126	4	88999222	PKD2	downstream	.	A	T	0.2123	0.0205	3.927e-25	0.234	0.2236	0.2416	0.2198
rs2728125	4	89001893	PKD2,ABCG2	intergenic	.	A	G	-0.212	0.0205	4.575e-25	0.7661	0.7764	0.7592	0.7807
rs2728134	4	88978139	PKD2	intronic	.	T	G	-0.2112	0.0205	6.87e-25	0.7628	0.7765	0.7609	0.781
rs2725268	4	89010983	ABCG2	downstream	.	A	G	-0.2076	0.0202	8.926e-25	0.7607	0.7643	0.7472	0.7723
rs3796835	4	10011530	SLC2A9	intronic	.	T	C	0.1789	0.0176	2.848e-24	0.572	0.5736	0.5664	0.5888
rs2725269	4	89009006	PKD2,ABCG2	intergenic	.	T	C	0.2062	0.0203	3.064e-24	0.2385	0.2327	0.2528	0.2272
rs2728124	4	89006160	PKD2,ABCG2	intergenic	.	A	T	0.2056	0.0203	4.147e-24	0.2385	0.2327	0.2524	0.2262
rs2728107	4	88968488	PKD2	intronic	.	T	C	0.2051	0.0204	8.828e-24	0.2388	0.2326	0.2395	0.2262
rs2725211	4	88970375	PKD2	intronic	.	T	C	0.2046	0.0204	1.132e-23	0.2393	0.2326	0.2399	0.2264
rs59994479	4	88971327	PKD2	intronic	.	T	C	0.2046	0.0204	1.132e-23	0.2392	0.2326	0.2399	0.2259
rs2725215	4	88961571	PKD2	intronic	.	T	C	0.2027	0.0204	2.895e-23	0.2386	0.2324	0.2391	0.2279
rs28730480	4	10048867	SLC2A9,WDR1	intergenic	.	T	C	0.1744	0.0177	6.646e-23	0.5827	0.5755	0.5788	0.6009
rs34707376	4	9978901	SLC2A9	intronic	.	A	G	-0.1749	0.0178	8.714e-23	0.4007	0.4056	0.4006	0.3774
rs73100621	4	9986339	SLC2A9	intronic	.	C	G	0.1746	0.0178	1.03e-22	0.5909	0.5859	0.5878	0.5809
rs6849962	4	9986903	SLC2A9	intronic	.	A	G	-0.1746	0.0178	1.03e-22	0.4091	0.4141	0.4126	0.4191
rs6836200	4	9986915	SLC2A9	intronic	.	T	C	0.1746	0.0178	1.03e-22	0.5909	0.5859	0.5874	0.5809
rs6849736	4	9986783	SLC2A9	intronic	.	A	G	-0.1746	0.0178	1.03e-22	0.4091	0.4141	0.4126	0.4191
rs3775949	4	9987667	SLC2A9	intronic	.	T	G	0.1741	0.0178	1.36e-22	0.5909	0.5854	0.5874	0.5789
rs3733590	4	9987226	SLC2A9	intronic	.	T	C	0.1741	0.0178	1.36e-22	0.5909	0.5856	0.5874	0.5804
rs3733589	4	9987324	SLC2A9	exonic	synonymous SNV	A	G	-0.1736	0.0178	1.794e-22	0.4091	0.4143	0.4126	0.3892
rs12646380	4	9991502	SLC2A9	intronic	.	T	C	0.1735	0.0178	1.896e-22	0.5909	0.5871	0.587	0.6098
rs73100632	4	9989354	SLC2A9	intronic	.	C	G	-0.1734	0.0178	2.004e-22	0.4102	0.4141	0.4135	0.3902
rs16868271	4	9989047	SLC2A9	intronic	.	A	G	0.1732	0.0178	2.238e-22	0.5898	0.5857	0.5865	0.61
rs66647240	4	9990658	SLC2A9	intronic	.	A	C	-0.1732	0.0178	2.238e-22	0.4091	0.4131	0.413	0.3902
rs4502681	4	9990172	SLC2A9	intronic	.	T	C	0.1732	0.0178	2.238e-22	0.5909	0.5868	0.587	0.6083
rs68013308	4	9992672	SLC2A9	intronic	.	A	C	-0.1732	0.0178	2.238e-22	0.4091	0.4131	0.413	0.3902
rs13141527	4	9999219	SLC2A9	intronic	.	A	G	-0.1727	0.0178	2.949e-22	0.4093	0.4135	0.4126	0.391
rs13101772	4	9997724	SLC2A9	intronic	.	A	C	-0.1727	0.0178	2.949e-22	0.4093	0.4135	0.4126	0.391
rs35933067	4	10000508	SLC2A9	intronic	.	A	G	0.1724	0.0178	3.479e-22	0.5907	0.5874	0.5874	0.6095
rs16891923	4	9996661	SLC2A9	intronic	.	A	C	-0.1724	0.0178	3.479e-22	0.4093	0.4132	0.4126	0.3912
rs13118801	4	9997816	SLC2A9	intronic	.	T	C	0.1724	0.0178	3.479e-22	0.5907	0.5868	0.5874	0.609
rs16891926	4	9996852	SLC2A9	intronic	.	T	G	-0.1724	0.0178	3.479e-22	0.4093	0.4132	0.4126	0.3907
rs13127090	4	9997216	SLC2A9	intronic	.	A	G	-0.1724	0.0178	3.479e-22	0.4093	0.4132	0.4126	0.3915
rs34407859	4	10001652	SLC2A9	intronic	.	T	C	-0.1722	0.0178	3.883e-22	0.4092	0.4125	0.4126	0.3905
rs2725217	4	88960258	PKD2	intronic	.	A	T	-0.1973	0.0204	3.982e-22	0.7625	0.77	0.7566	0.7585
rs2725218	4	88959968	PKD2	intronic	.	C	G	0.1971	0.0204	4.382e-22	0.2379	0.2316	0.2464	-
rs2725219	4	88959961	PKD2	intronic	.	T	C	-0.1971	0.0204	4.382e-22	0.7625	0.7693	0.7558	0.7447
rs2725220	4	88959922	PKD2	intronic	.	C	G	0.1971	0.0204	4.382e-22	0.2379	0.2316	0.2468	-
rs142439069	11	63917674	MACROD1	intronic	.	T	C	-0.8012	0.0834	7.49e-22	-	0.02458	-	-
rs13114090	4	9959899	SLC2A9	intronic	.	T	G	-0.1702	0.0179	1.937e-21	0.3971	0.3997	0.3912	0.3656
rs10516195	4	10001833	SLC2A9	intronic	.	T	G	-0.1694	0.0179	2.973e-21	0.4045	0.4094	0.4032	0.3828
rs16892069	4	10004849	SLC2A9	intronic	.	T	C	0.1677	0.0178	4.453e-21	0.593	0.5918	0.5895	0.609
rs13101688	4	9953011	SLC2A9	intronic	.	C	G	-0.1686	0.0179	4.554e-21	0.3982	0.3979	0.395	0.3673
rs71603977	4	9949386	SLC2A9	intronic	.	T	C	0.1686	0.0179	4.554e-21	0.6017	0.6013	0.605	0.633
rs2725222	4	88958492	PKD2	intronic	.	A	G	0.1912	0.0203	4.566e-21	0.2449	0.238	0.2532	-
rs2728109	4	88957723	PKD2	intronic	.	A	C	0.1902	0.0203	7.291e-21	0.2421	0.2374	0.2524	0.2531
rs13117275	4	10008242	SLC2A9	intronic	.	C	G	-0.1648	0.0178	2.075e-20	0.4085	0.4087	0.4109	0.3915
rs36058283	4	10008512	SLC2A9	intronic	.	A	C	-0.1648	0.0178	2.075e-20	0.4085	0.4087	0.4109	0.3915
rs3796840	4	10008121	SLC2A9	intronic	.	T	C	-0.1648	0.0178	2.075e-20	0.4085	0.4087	0.4109	0.3915
rs67968745	4	10008749	SLC2A9	intronic	.	A	G	-0.1643	0.0178	2.698e-20	0.4085	0.4082	0.4109	0.3912
rs35922993	4	9925925	SLC2A9	intronic	.	T	C	-0.164	0.0178	3.157e-20	0.4022	0.4025	0.3903	0.372
rs3114018	4	89064581	ABCG2	intronic	.	A	C	-0.1688	0.0184	4.562e-20	0.3321	0.3378	0.3205	0.332
rs2622620	4	89063851	ABCG2	intronic	.	A	C	0.1669	0.0182	4.716e-20	0.6545	0.6522	0.6508	0.6507
rs2728104	4	88973006	PKD2	intronic	.	T	C	-0.173	0.019	8.606e-20	0.7042	0.7069	0.7005	0.7178
rs2728122	4	88987554	PKD2	intronic	.	C	G	-0.2017	0.0225	3.118e-19	0.8162	0.819	0.8368	0.8424
rs2728108	4	88961736	PKD2	intronic	.	A	C	-0.1703	0.019	3.155e-19	0.7046	0.7068	0.7048	0.7109
rs2725216	4	88960579	PKD2	intronic	.	A	G	-0.1702	0.019	3.309e-19	0.7046	0.7066	0.7048	0.7104
rs2622608	4	89086744	ABCG2	intronic	.	A	T	-0.1682	0.0188	3.659e-19	0.3068	0.3026	0.3175	0.3041
rs2622609	4	89088475	ABCG2	intronic	.	A	C	-0.1678	0.0188	4.436e-19	0.307	0.3023	0.3175	0.3041
rs3756231	4	10025544	SLC2A9	intronic	.	A	G	0.1576	0.0177	5.389e-19	0.5841	0.584	0.5771	0.6019
rs3796831	4	10015952	SLC2A9	intronic	.	C	G	0.1574	0.0177	5.967e-19	0.5849	0.5859	0.5784	0.6041
rs34644460	4	10017639	SLC2A9	intronic	.	A	G	-0.1574	0.0177	5.967e-19	0.4152	0.4155	0.4216	0.3976
rs35271694	4	10017838	SLC2A9	intronic	.	A	G	-0.1573	0.0177	6.278e-19	0.4152	0.4158	0.4216	0.3976
rs4345181	4	10026864	SLC2A9	intronic	.	A	T	0.1572	0.0177	6.605e-19	0.5841	0.5842	0.5771	0.6011
rs7695555	4	10001656	SLC2A9	intronic	.	T	C	-0.1562	0.0176	6.993e-19	0.493	0.491	0.4991	0.4983
rs13151113	4	10018178	SLC2A9	intronic	.	A	G	-0.1569	0.0177	7.691e-19	0.4151	0.4157	0.4216	0.3959
rs12507330	4	10002195	SLC2A9	intronic	.	A	G	0.1559	0.0176	8.15e-19	0.5067	0.509	0.5013	0.5012
rs3796842	4	9995851	SLC2A9	intronic	.	A	T	-0.1549	0.0175	8.641e-19	0.4932	0.4915	0.4991	0.4758
rs28634790	4	88954523	PKD2	intronic	.	A	G	0.1778	0.0201	9.09e-19	0.2469	0.245	0.2575	0.2459
rs117605234	11	64333536	SLC22A11	intronic	.	A	G	-0.558	0.0632	1.055e-18	-	0.04399	-	-
rs2725226	4	89085331	ABCG2	intronic	.	A	G	0.1659	0.0188	1.1e-18	0.6932	0.6971	0.6817	0.6944
rs3114020	4	89083666	ABCG2	intronic	.	T	C	-0.1666	0.0189	1.199e-18	0.3053	0.3029	0.3166	0.3034
rs2276962	4	10022880	SLC2A9	intronic	.	T	C	0.1568	0.0178	1.263e-18	0.5848	0.5843	0.5784	0.6019
rs34501273	4	9996996	SLC2A9	intronic	.	T	C	0.1548	0.0176	1.425e-18	0.507	0.5082	0.5009	0.5035
rs13121211	4	9999539	SLC2A9	intronic	.	A	G	-0.1548	0.0176	1.425e-18	0.493	0.4918	0.4991	0.4975
rs117949796	11	64397491	NRXN2	intronic	.	T	C	0.341	0.039	2.258e-18	0.95021	0.94114	-	-
rs2622603	4	89077481	ABCG2	intronic	.	C	G	-0.164	0.0188	2.7e-18	0.305	0.3043	0.3171	0.3056
rs2725237	4	88918786	SPP1,PKD2	intergenic	.	T	C	0.1759	0.0202	3.095e-18	0.2438	0.2426	0.2622	0.2356
rs2622605	4	89079386	ABCG2	intronic	.	T	C	-0.1634	0.0188	3.577e-18	0.3053	0.3043	0.3188	0.3056
rs4345141	4	88913121	SPP1,PKD2	intergenic	.	A	G	0.1761	0.0203	4.14e-18	0.243	0.2414	0.2601	0.2338
rs2725239	4	89075623	ABCG2	intronic	.	A	C	0.163	0.0188	4.313e-18	0.6915	0.6945	0.6834	0.6931
rs2725234	4	88932272	PKD2	intronic	.	T	C	0.1749	0.0202	4.784e-18	0.2455	0.243	0.2626	0.239
rs34633905	4	89074771	ABCG2	intronic	.	C	G	-0.1627	0.0188	4.961e-18	0.3084	0.3055	0.3166	0.3074
rs11722228	4	9915741	SLC2A9	intronic	.	T	C	0.1669	0.0193	5.256e-18	0.2833	0.2884	0.2896	0.2945
rs2728118	4	88929305	PKD2	exonic	synonymous SNV	A	G	0.1746	0.0202	5.449e-18	0.2457	0.2432	0.2635	0.2395
rs2728131	4	88924344	SPP1,PKD2	intergenic	.	T	C	0.1745	0.0202	5.69e-18	0.2456	0.243	0.2639	0.239
rs2728113	4	88939736	PKD2	intronic	.	A	G	-0.1736	0.0201	5.78e-18	0.7515	0.7544	0.7365	0.7575
rs4282132	4	88914780	SPP1,PKD2	intergenic	.	T	C	-0.1665	0.0195	1.36e-17	0.7271	0.7279	0.6919	0.7346
rs2725249	4	89065868	ABCG2	intronic	.	A	C	-0.1612	0.0189	1.475e-17	0.3092	0.3031	0.3003	0.3083
rs4385016	4	88914923	SPP1,PKD2	intergenic	.	A	C	-0.1661	0.0195	1.624e-17	0.7273	0.7282	0.6919	0.7346
rs57328654	4	88913816	SPP1,PKD2	intergenic	.	A	G	0.1669	0.0196	1.662e-17	0.2728	0.2711	0.3093	0.2652
rs57929326	4	88913999	SPP1,PKD2	intergenic	.	T	C	-0.1657	0.0195	1.938e-17	0.7266	0.7286	0.6902	0.7346
rs2622627	4	89065353	ABCG2	intronic	.	A	C	0.1602	0.0189	2.327e-17	0.6926	0.6971	0.7009	0.6917
rs12511989	4	10051658	SLC2A9,WDR1	intergenic	.	A	G	-0.1515	0.0179	2.591e-17	0.4022	0.4099	0.4075	0.3836
rs4376106	4	88914666	SPP1,PKD2	intergenic	.	A	G	0.1652	0.0196	3.499e-17	0.2728	0.2714	0.3089	0.2654
rs4593094	4	88912817	SPP1,PKD2	intergenic	.	A	T	-0.1649	0.0196	3.988e-17	0.7264	0.7318	0.6911	0.7346
rs11723591	4	9985398	SLC2A9	intronic	.	A	T	0.1472	0.0175	4.05e-17	0.5156	0.5181	0.5137	0.5395
rs60249214	4	88913954	SPP1,PKD2	intergenic	.	T	C	-0.1648	0.0196	4.165e-17	0.7266	0.7285	0.6902	0.7346
rs56917667	4	88913938	SPP1,PKD2	intergenic	.	T	C	-0.1648	0.0196	4.165e-17	0.7266	0.7285	0.6902	0.7346
rs2725245	4	89068738	ABCG2	intronic	.	A	G	0.159	0.019	5.84e-17	0.6947	0.6995	0.6898	0.6944
rs2622624	4	89069406	ABCG2	intronic	.	T	C	-0.159	0.019	5.84e-17	0.3053	0.3005	0.3106	0.3056
rs17731799	4	89068455	ABCG2	intronic	.	T	G	0.1586	0.019	6.98e-17	0.6946	0.6995	0.6902	0.6944
rs2725247	4	89068257	ABCG2	intronic	.	A	G	0.1586	0.019	6.98e-17	0.6946	0.6995	0.6898	0.6944
rs2725246	4	89068498	ABCG2	intronic	.	A	G	0.1586	0.019	6.98e-17	0.6946	0.6995	0.6898	0.6944
rs6532039	4	88900362	SPP1	intronic	.	A	G	-0.1643	0.0197	7.423e-17	0.7338	0.7338	0.7057	0.7393
rs2725242	4	89069527	ABCG2	intronic	.	A	T	0.1574	0.019	1.189e-16	0.6951	0.6996	0.7005	0.6949
rs2725244	4	89068761	ABCG2	intronic	.	T	C	-0.1574	0.019	1.189e-16	0.3049	0.3004	0.2995	0.3051
rs11723250	4	10055339	SLC2A9,WDR1	intergenic	.	T	C	0.1473	0.0178	1.282e-16	0.5968	0.5907	0.5887	0.6127
rs4754	4	88902692	SPP1	exonic	synonymous SNV	T	C	0.1615	0.0196	1.725e-16	0.276	0.2673	-	0.2657
rs1126616	4	88903853	SPP1	exonic	synonymous SNV	T	C	-0.1615	0.0196	1.725e-16	0.7241	0.7327	-	0.7343
rs2622626	4	89066715	ABCG2	intronic	.	A	C	0.1565	0.019	1.768e-16	0.6948	0.6996	0.7009	0.6949
rs9138	4	88904342	SPP1	UTR3	.	A	C	0.1614	0.0196	1.8e-16	0.2757	0.2673	-	0.2657
rs10805346	4	9920347	SLC2A9	intronic	.	T	C	0.1581	0.0192	1.805e-16	0.2946	0.285	0.2913	0.2807
rs6836961	4	10064824	SLC2A9,WDR1	intergenic	.	A	C	-0.1462	0.0178	2.149e-16	0.4018	0.4031	0.4087	0.3816
rs11727418	4	10060984	SLC2A9,WDR1	intergenic	.	T	C	-0.1466	0.0179	2.613e-16	0.4018	0.4041	0.4096	0.3818
rs477138	11	64461973	NRXN2	intronic	.	C	G	0.1803	0.0221	3.396e-16	0.8057	0.8007	-	0.8069
rs7677939	4	10054434	SLC2A9,WDR1	intergenic	.	C	G	0.1455	0.0179	4.347e-16	0.6025	0.5963	0.5947	0.6164
rs2725271	4	89091187	ABCG2	intronic	.	T	C	0.1518	0.0187	4.753e-16	0.6788	0.6834	-	0.6914
rs10009618	4	89094008	ABCG2	intronic	.	T	C	-0.1507	0.0186	5.4e-16	0.3232	0.3175	-	0.3088
rs10011796	4	89090877	ABCG2	intronic	.	T	C	0.1515	0.0187	5.424e-16	0.6789	0.6834	-	0.6914
rs9631715	4	89098731	ABCG2	intronic	.	T	C	0.1506	0.0186	5.644e-16	0.6717	0.6773	-	0.6889
rs150772085	11	64698813	PPP2R5B	intronic	.	C	G	-0.6871	0.0851	6.801e-16	-	0.02382	-	-
rs1481017	4	89097477	ABCG2	intronic	.	T	C	-0.1501	0.0186	7.036e-16	0.324	0.318	-	0.3088
rs28692745	4	89090432	ABCG2	intronic	.	A	G	0.1508	0.0187	7.373e-16	0.6789	0.6816	-	0.6902
rs11732936	4	89090615	ABCG2	intronic	.	A	G	-0.1506	0.0187	8.048e-16	0.3216	0.3184	-	0.3098
rs12512525	4	10073035	SLC2A9,WDR1	intergenic	.	A	C	0.1438	0.0179	9.472e-16	0.6022	0.601	0.5955	0.6206
rs28366540	4	89095398	ABCG2	intronic	.	T	G	-0.1491	0.0187	1.545e-15	0.3225	0.3167	-	0.3086
rs6828175	4	89098305	ABCG2	intronic	.	A	G	-0.149	0.0187	1.614e-15	0.3218	0.3151	-	0.3056
rs1383588	4	89096619	ABCG2	intronic	.	A	T	-0.1481	0.0186	1.688e-15	0.3222	0.316	-	0.3064
rs500531	11	64487019	NRXN2	intronic	.	T	G	-0.1672	0.021	1.694e-15	0.2293	0.2177	-	0.2279
rs187243685	11	64002495	VEGFB	intronic	.	T	G	-0.6114	0.0771	2.192e-15	-	0.02806	-	-
rs549461	11	64423032	NRXN2	intronic	.	A	G	-0.1742	0.022	2.41e-15	0.196	0.201	0.2134	0.1951
rs2666563	11	64476445	NRXN2	intronic	.	A	C	-0.166	0.021	2.684e-15	0.2279	0.2192	0.2408	0.2296
rs57633992	11	64424967	NRXN2	intronic	.	A	C	-0.4639	0.0587	2.725e-15	-	0.05173	-	-
rs1035051	4	10345369	WDR1,ZNF518B	intergenic	.	T	C	-0.1403	0.0178	3.221e-15	0.4067	0.4037	0.4122	0.374
rs11231845	11	64407419	NRXN2	intronic	.	A	G	-0.1655	0.021	3.249e-15	0.228	0.2198	0.2442	0.2296
rs526338	11	64418900	NRXN2	exonic	synonymous SNV	A	G	-0.1652	0.021	3.642e-15	0.2283	0.2197	0.2442	0.2314
rs555456	11	64418259	NRXN2	intronic	.	T	C	0.1652	0.021	3.642e-15	0.7717	0.7802	0.7558	0.7696
rs1035052	4	10345339	WDR1,ZNF518B	intergenic	.	A	G	-0.1399	0.0178	3.855e-15	0.4067	0.4031	0.4122	0.374
rs34103396	4	10344696	WDR1,ZNF518B	intergenic	.	A	T	-0.1398	0.0178	4.032e-15	0.4067	0.4034	0.4122	0.3727
rs80841	11	64437490	NRXN2	intronic	.	T	C	0.1647	0.021	4.404e-15	0.7707	0.78	0.7566	0.7679
rs475642	11	64424691	NRXN2	intronic	.	A	C	-0.1646	0.021	4.574e-15	0.2289	0.2197	0.2442	0.2314
rs544838	11	64429059	NRXN2	intronic	.	T	C	0.1643	0.021	5.125e-15	0.7713	0.78	0.7558	0.7684
rs2666559	11	64439227	NRXN2	intronic	.	T	G	-0.1643	0.021	5.125e-15	0.2289	0.22	0.2425	0.2324
rs492175	11	64433078	NRXN2	intronic	.	A	G	-0.1643	0.021	5.125e-15	0.2289	0.22	0.2438	0.2319
rs506338	11	64440920	NRXN2	intronic	.	T	C	0.1643	0.021	5.125e-15	0.7711	0.78	0.7575	0.7676
rs504915	11	64464085	NRXN2	intronic	.	A	T	-0.1642	0.021	5.322e-15	0.2283	0.2194	0.2416	0.2324
rs10897518	11	64360705	SLC22A12	intronic	.	T	C	-0.1641	0.021	5.528e-15	0.228	0.2191	0.2412	0.2289
rs559946	11	64358605	SLC22A12	UTR5	.	T	C	-0.1641	0.021	5.528e-15	0.228	0.2191	0.2412	0.2287
rs3825016	11	64359286	SLC22A12	exonic	synonymous SNV	T	C	-0.1641	0.021	5.528e-15	0.228	0.2191	0.2412	0.2289
rs11231825	11	64360274	SLC22A12	exonic	synonymous SNV	T	C	0.1641	0.021	5.528e-15	0.772	0.7809	0.7588	0.7711
rs9734313	11	64358311	SLC22A12	UTR5	.	T	C	-0.1641	0.021	5.528e-15	0.2282	0.2191	0.2412	0.2287
rs12802649	11	64359627	SLC22A12	intronic	.	T	C	-0.1641	0.021	5.528e-15	0.228	0.2191	0.2412	0.2289
rs3825018	11	64358809	SLC22A12	UTR5	.	A	G	-0.1641	0.021	5.528e-15	0.228	0.2191	0.2412	0.2287
rs495130	11	64449307	NRXN2	intronic	.	T	C	-0.164	0.021	5.74e-15	0.2289	0.2192	0.2425	0.2324
rs537246	11	64360630	SLC22A12	intronic	.	A	G	0.164	0.021	5.74e-15	0.7718	0.7809	0.7579	0.7711
rs10792441	11	64360629	SLC22A12	intronic	.	T	C	-0.164	0.021	5.74e-15	0.2282	0.2191	0.2421	0.2289
rs552307	11	64357539	SLC22A12	upstream	.	A	G	0.1639	0.021	5.961e-15	0.7715	0.7809	0.7579	0.7713
rs505802	11	64357072	SLC22A11,SLC22A12	intergenic	.	T	C	-0.1639	0.021	5.961e-15	0.2285	0.2191	0.2421	0.2287
rs2360872	11	64353405	SLC22A11,SLC22A12	intergenic	.	T	C	0.1638	0.021	6.191e-15	0.7715	0.7809	0.7584	0.7713
rs538737	11	64355772	SLC22A11,SLC22A12	intergenic	.	C	G	-0.1637	0.021	6.429e-15	0.2286	0.2191	0.2421	0.2287
rs531763	11	64352063	SLC22A11,SLC22A12	intergenic	.	A	G	-0.1637	0.021	6.429e-15	0.2286	0.2191	0.2425	0.2287
rs528211	11	64351721	SLC22A11,SLC22A12	intergenic	.	T	C	0.1637	0.021	6.429e-15	0.7714	0.7809	0.7575	0.7713
rs7105665	11	64396568	NRXN2	intronic	.	T	C	0.1633	0.021	7.474e-15	0.771	0.7796	0.7554	0.7701
rs28551768	4	10362938	WDR1,ZNF518B	intergenic	.	C	G	-0.1376	0.0177	7.604e-15	0.4099	0.407	0.4126	0.3821
rs11602903	11	64358241	SLC22A12	upstream	.	A	T	0.1632	0.021	7.761e-15	0.7714	0.7809	0.7584	0.7713
rs10792443	11	64395252	NRXN2	intronic	.	C	G	-0.1632	0.021	7.761e-15	0.2291	0.2207	0.2455	0.2299
rs524023	11	64358265	SLC22A12	upstream	.	T	C	0.1632	0.021	7.761e-15	0.7714	0.7809	0.7584	0.7713
rs6834620	4	10328504	WDR1,ZNF518B	intergenic	.	A	C	0.1383	0.0178	7.87e-15	0.5923	0.596	0.5874	0.6221
rs2868940	4	10328118	WDR1,ZNF518B	intergenic	.	A	G	-0.1383	0.0178	7.87e-15	0.4079	0.404	0.413	0.3779
rs13141446	4	10330328	WDR1,ZNF518B	intergenic	.	T	C	0.1383	0.0178	7.87e-15	0.5925	0.5968	0.5874	0.6258
rs12786214	11	64364203	SLC22A12	intronic	.	A	G	-0.1631	0.021	8.058e-15	0.228	0.22	0.2412	0.2289
rs12365089	11	64364735	SLC22A12	intronic	.	A	T	0.1631	0.021	8.058e-15	0.772	0.78	0.7588	0.7711
rs13129697	4	9926967	SLC2A9	intronic	.	T	G	0.1359	0.0175	8.119e-15	0.531	0.5229	0.5287	0.5313
rs4235361	4	10365093	WDR1,ZNF518B	intergenic	.	A	G	-0.1374	0.0177	8.313e-15	0.4102	0.407	0.4126	0.3823
rs11727261	4	10363482	WDR1,ZNF518B	intergenic	.	A	G	-0.1374	0.0177	8.313e-15	0.4102	0.407	0.4126	0.3821
rs13120254	4	89160561	ABCG2,PPM1K	intergenic	.	A	C	0.138	0.0178	8.988e-15	0.5953	0.6036	0.5943	0.6038
rs2021860	11	64361384	SLC22A12	intronic	.	T	G	-0.1627	0.021	9.363e-15	0.228	0.2197	0.2412	0.2289
rs16897170	4	10347414	WDR1,ZNF518B	intergenic	.	T	C	-0.1379	0.0178	9.395e-15	0.4074	0.4028	0.4122	0.3707
rs561193	11	64353029	SLC22A11,SLC22A12	intergenic	.	A	G	-0.1626	0.021	9.721e-15	0.2294	0.2197	0.2438	0.2289
rs2192092	4	10322363	WDR1,ZNF518B	intergenic	.	T	C	-0.1378	0.0178	9.819e-15	0.407	0.4034	0.41	0.3786
rs10938761	4	10342723	WDR1,ZNF518B	intergenic	.	T	C	0.1378	0.0178	9.819e-15	0.5921	0.5963	0.59	0.6258
rs149670286	11	66518889	C11orf80	intronic	.	T	C	-0.6642	0.0858	9.844e-15	-	0.02367	-	-
rs76199858	11	66404336	RBM14-RBM4	intronic	.	T	G	0.6642	0.0858	9.844e-15	-	0.97633	-	-
rs7663032	4	9993838	SLC2A9	intronic	.	T	C	0.1354	0.0175	1.017e-14	0.5195	0.5047	0.5129	0.5007
rs759022	4	10339426	WDR1,ZNF518B	intergenic	.	A	G	-0.1376	0.0178	1.073e-14	0.4047	0.4037	0.4105	0.3759
rs519090	11	64456240	NRXN2	intronic	.	C	G	-0.1623	0.021	1.088e-14	0.2289	0.2194	0.2425	0.2324
rs518053	11	64456099	NRXN2	intronic	.	T	C	-0.1623	0.021	1.088e-14	0.2289	0.2194	0.2425	0.2324
rs6854212	4	10330948	WDR1,ZNF518B	intergenic	.	T	C	0.1375	0.0178	1.121e-14	0.5923	0.5957	0.5874	0.6179
rs4698035	4	10326684	WDR1,ZNF518B	intergenic	.	T	C	-0.1375	0.0178	1.121e-14	0.4066	0.4034	0.41	0.3777
rs1529909	11	64365943	SLC22A12	intronic	.	T	C	0.1622	0.021	1.129e-14	0.7717	0.78	0.7579	0.7708
rs893006	11	64365796	SLC22A12	intronic	.	A	C	-0.1622	0.021	1.129e-14	0.2283	0.22	0.2434	0.2294
rs893007	11	64365668	SLC22A12	intronic	.	A	C	-0.1622	0.021	1.129e-14	0.2283	0.22	0.2421	0.2287
rs6854794	4	10322823	WDR1,ZNF518B	intergenic	.	T	C	0.1374	0.0178	1.172e-14	0.593	0.5965	0.59	0.6214
rs2098235	4	10354069	WDR1,ZNF518B	intergenic	.	A	C	-0.1373	0.0178	1.224e-14	0.4103	0.4056	0.4126	0.3707
rs938558	4	9939205	SLC2A9	intronic	.	A	G	0.1349	0.0175	1.272e-14	0.5308	0.5225	0.5278	0.5311
rs7675964	4	9941434	SLC2A9	intronic	.	T	C	-0.1349	0.0175	1.272e-14	0.4692	0.4775	0.4722	0.4689
rs4447862	4	9931645	SLC2A9	intronic	.	C	G	0.1348	0.0175	1.331e-14	0.5308	0.5228	0.5278	0.5313
rs6449137	4	9932479	SLC2A9	intronic	.	A	T	0.1348	0.0175	1.331e-14	0.5308	0.5228	0.5278	0.5313
rs7932437	11	64373504	NRXN2	downstream	.	T	C	0.1617	0.021	1.361e-14	0.7711	0.7791	0.7562	0.7701
rs12506560	4	10322032	WDR1,ZNF518B	intergenic	.	T	C	0.1369	0.0178	1.46e-14	0.5933	0.5969	0.5908	0.6221
rs978465	4	10319124	WDR1,ZNF518B	intergenic	.	A	G	0.1369	0.0178	1.46e-14	0.5957	0.5957	0.5921	0.6164
rs12506625	4	10322185	WDR1,ZNF518B	intergenic	.	T	G	0.1369	0.0178	1.46e-14	0.5933	0.5969	0.5908	0.6221
rs11606370	11	64378452	NRXN2	intronic	.	A	C	-0.1613	0.021	1.579e-14	0.2282	0.2206	0.2425	0.2296
rs4698042	4	10369283	WDR1,ZNF518B	intergenic	.	A	C	0.1358	0.0177	1.689e-14	0.5874	0.5901	0.5848	0.6164
rs2360873	11	64391157	NRXN2	intronic	.	C	G	-0.1609	0.021	1.832e-14	0.2296	0.2206	0.2442	0.2299
rs117739708	11	66439561	RBM4B	intronic	.	T	C	-0.6595	0.0861	1.864e-14	-	0.02351	-	-
rs2192090	4	10335524	WDR1,ZNF518B	intergenic	.	T	C	0.1362	0.0178	1.984e-14	0.5948	0.5962	0.59	0.6182
rs9291406	4	10369564	WDR1,ZNF518B	intergenic	.	C	G	-0.1354	0.0177	2.014e-14	0.4126	0.4099	0.4152	0.3843
rs11607663	11	64368670	SLC22A12	intronic	.	C	G	-0.1605	0.021	2.125e-14	0.2287	0.2209	0.2434	0.2296
rs9995792	4	10335003	WDR1,ZNF518B	intergenic	.	A	G	-0.136	0.0178	2.165e-14	0.405	0.4038	0.4092	0.3821
rs2277311	11	64387932	NRXN2	intronic	.	A	G	-0.1604	0.021	2.205e-14	0.2283	0.2206	0.2429	0.2299
rs4930556	11	64377726	NRXN2	intronic	.	C	G	-0.1604	0.021	2.205e-14	0.229	0.2206	0.2425	0.2296
rs35921455	4	10334788	WDR1,ZNF518B	intergenic	.	A	G	-0.1357	0.0178	2.467e-14	0.4052	0.4035	0.4083	0.3806
rs13114042	4	10359104	WDR1,ZNF518B	intergenic	.	A	T	-0.1356	0.0178	2.577e-14	0.4099	0.4058	0.4122	0.3823
rs71603998	4	10338354	WDR1,ZNF518B	intergenic	.	C	G	0.1353	0.0178	2.936e-14	0.5947	0.5963	0.5895	0.6253
rs10489067	4	10340486	WDR1,ZNF518B	intergenic	.	T	C	0.1351	0.0178	3.202e-14	0.5941	0.5966	0.5891	0.6253
rs10939650	4	9998440	SLC2A9	exonic	synonymous SNV	T	C	0.132	0.0174	3.294e-14	0.5191	0.5044	0.5133	0.518
rs1871744	4	89039629	ABCG2	intronic	.	T	C	0.1502	0.0198	3.303e-14	0.7361	0.7395	0.7434	0.7378
rs2170290	4	89044067	ABCG2	intronic	.	T	C	0.15	0.0198	3.57e-14	0.736	0.7395	0.7399	0.7375
rs13119417	4	89143112	ABCG2	intronic	.	A	G	-0.1344	0.0179	5.986e-14	0.3873	0.3874	0.3796	0.3767
rs6843466	4	9927905	SLC2A9	intronic	.	T	C	-0.1313	0.0175	6.244e-14	0.4732	0.4783	0.4726	0.4689
rs7666545	4	10012372	SLC2A9	intronic	.	T	C	0.1305	0.0174	6.382e-14	0.5241	0.5144	0.5193	0.515
rs4697701	4	9946095	SLC2A9	intronic	.	A	G	-0.1312	0.0175	6.522e-14	0.4685	0.4745	0.4739	0.4672
rs1383587	4	89141574	ABCG2	intronic	.	T	C	0.1331	0.0178	7.573e-14	0.5955	0.6085	0.5973	0.6095
rs13120819	4	89160677	ABCG2,PPM1K	intergenic	.	A	G	0.133	0.0178	7.904e-14	0.6007	0.6065	0.617	0.608
rs1212146	11	64412877	NRXN2	intronic	.	A	G	-0.1304	0.0175	9.233e-14	0.5696	0.5672	0.5874	0.5725
rs7656072	4	10409841	WDR1,ZNF518B	intergenic	.	A	G	0.1295	0.0174	9.878e-14	0.5169	0.5259	0.515	0.5205
rs3775936	4	10077542	WDR1	intronic	.	C	G	-0.1369	0.0184	1.005e-13	0.3425	0.3395	0.3449	0.3374
rs2725261	4	89036353	ABCG2	intronic	.	T	C	0.1316	0.0177	1.045e-13	0.5982	0.6024	-	0.5518
rs13129138	4	10071686	SLC2A9,WDR1	intergenic	.	A	C	-0.13	0.0175	1.098e-13	0.4307	0.4351	0.4293	0.4159
rs7669090	4	10028131	SLC2A9	intronic	.	T	C	0.1292	0.0174	1.125e-13	0.5243	0.5141	0.5176	0.516
rs72554040	4	89152324	ABCG2	UTR5	.	A	G	-0.1341	0.0181	1.274e-13	0.3662	0.3771	0.3646	0.3648
rs1207226	11	64402027	NRXN2	intronic	.	T	C	-0.1296	0.0175	1.304e-13	0.5704	0.5696	0.5883	0.5742
rs948689	11	64400719	NRXN2	intronic	.	A	G	-0.1296	0.0175	1.304e-13	0.5704	0.5696	0.5883	0.5742
rs61884406	11	64402695	NRXN2	intronic	.	T	C	-0.1296	0.0175	1.304e-13	0.5704	0.5696	0.5891	0.5742
rs1481018	4	89162388	ABCG2,PPM1K	intergenic	.	A	G	0.1318	0.0178	1.317e-13	0.6013	0.6066	0.6157	0.6083
rs1904903	4	89145274	ABCG2	intronic	.	A	T	-0.1325	0.0179	1.339e-13	0.399	0.3871	0.3839	0.3833
rs801742	11	65914766	PACS1	intronic	.	A	C	-0.3101	0.0419	1.352e-13	0.0431	0.04809	0.04927	0.04637
rs2957562	11	64430261	NRXN2	intronic	.	A	T	-0.1295	0.0175	1.362e-13	0.5711	0.5687	0.5853	0.5745
rs4693941	4	89156899	ABCG2,PPM1K	intergenic	.	A	T	-0.1316	0.0178	1.433e-13	0.394	0.3931	0.3822	0.3883
rs6826764	4	10030794	SLC2A9	intronic	.	C	G	0.1286	0.0174	1.459e-13	0.5244	0.515	0.5176	0.5165
rs6846256	4	89154111	ABCG2,PPM1K	intergenic	.	T	G	-0.133	0.018	1.481e-13	0.3682	0.3765	0.3646	0.367
rs1074839	4	89145548	ABCG2	intronic	.	T	C	0.1321	0.0179	1.584e-13	0.6011	0.612	0.6153	0.6169
rs7437679	4	89157124	ABCG2,PPM1K	intergenic	.	A	C	0.1328	0.018	1.61e-13	0.6321	0.6227	0.6354	0.6315
rs4608811	4	10049675	SLC2A9,WDR1	intergenic	.	A	C	-0.1283	0.0174	1.661e-13	0.4748	0.4854	0.482	0.484
rs733175	4	10050141	SLC2A9,WDR1	intergenic	.	T	C	0.1283	0.0174	1.661e-13	0.5252	0.5146	0.518	0.516
rs3775944	4	10019974	SLC2A9	intronic	.	T	G	0.1281	0.0174	1.811e-13	0.525	0.5141	0.5189	0.5141
rs10897520	11	64391909	NRXN2	intronic	.	T	G	0.1288	0.0175	1.839e-13	0.4283	0.4302	0.4092	0.4253
rs10897521	11	64391910	NRXN2	intronic	.	T	C	0.1288	0.0175	1.839e-13	0.4283	0.4302	0.4092	0.4253
rs13328043	4	89155971	ABCG2,PPM1K	intergenic	.	A	C	0.131	0.0178	1.845e-13	0.6059	0.6069	0.6178	0.6127
rs6846692	4	10031133	SLC2A9	intronic	.	C	G	-0.128	0.0174	1.89e-13	0.4756	0.4851	0.4824	0.484
rs28883356	4	89156061	ABCG2,PPM1K	intergenic	.	T	C	-0.1308	0.0178	2.007e-13	0.394	0.3931	0.3817	0.3873
rs2046132	4	89149026	ABCG2	intronic	.	C	G	-0.1313	0.0179	2.214e-13	0.3888	0.388	0.3817	0.3764
rs7349721	4	10042562	SLC2A9	upstream	.	A	T	-0.1283	0.0175	2.277e-13	0.4746	0.4856	0.4824	0.4837
rs10018666	4	10004805	SLC2A9	intronic	.	T	C	0.1275	0.0174	2.343e-13	0.5194	0.5094	0.5154	0.5128
rs10023068	4	10004832	SLC2A9	intronic	.	A	G	-0.1275	0.0174	2.343e-13	0.4806	0.4906	0.4846	0.4872
rs7937990	11	64372302	SLC22A12,NRXN2	intergenic	.	T	G	0.1282	0.0175	2.376e-13	0.428	0.4301	0.4109	0.4258
rs7121121	11	64381132	NRXN2	intronic	.	T	C	-0.128	0.0175	2.588e-13	0.5724	0.5698	0.5865	0.574
rs3822238	4	10099018	WDR1	intronic	.	T	G	0.1345	0.0184	2.676e-13	0.6597	0.6556	0.6555	0.6623
rs13107048	4	89150075	ABCG2	intronic	.	T	C	-0.1301	0.0178	2.692e-13	0.3967	0.3935	0.3847	0.3858
rs10897519	11	64377336	NRXN2	intronic	.	T	C	0.1279	0.0175	2.7e-13	0.4273	0.4302	0.41	0.4258
rs10006397	4	10036140	SLC2A9	intronic	.	A	C	0.1279	0.0175	2.7e-13	0.5255	0.5147	0.5184	0.5163
rs6853437	4	10005435	SLC2A9	intronic	.	A	G	0.1271	0.0174	2.781e-13	0.5201	0.5094	0.5154	0.5128
rs2241479	4	10089121	WDR1	intronic	.	T	C	0.1344	0.0184	2.786e-13	0.6589	0.6552	0.6564	0.6633
rs3775931	4	10090931	WDR1	intronic	.	T	C	-0.1341	0.0184	3.145e-13	0.3411	0.345	0.3436	0.3367
rs7929296	11	64382204	NRXN2	intronic	.	T	C	0.1275	0.0175	3.2e-13	0.4278	0.4302	0.4105	0.4258
rs11231837	11	64368428	SLC22A12	intronic	.	T	C	0.1273	0.0175	3.483e-13	0.4286	0.4302	0.4117	0.4262
rs2241471	4	10085301	WDR1	intronic	.	T	C	-0.1338	0.0184	3.549e-13	0.3407	0.3436	0.3419	0.3367
rs4478188	4	10082464	WDR1	intronic	.	A	C	-0.1338	0.0184	3.549e-13	0.3407	0.3434	0.3419	0.3365
rs11231838	11	64370492	SLC22A12	downstream	.	A	G	0.1272	0.0175	3.633e-13	0.4283	0.4302	0.4109	0.4258
rs1152627	11	64439816	NRXN2	intronic	.	T	C	-0.1272	0.0175	3.633e-13	0.5717	0.5698	0.5874	0.5765
rs530252	11	64443465	NRXN2	intronic	.	T	C	-0.1272	0.0175	3.633e-13	0.5717	0.5698	0.5874	0.5765
rs737678	4	10082515	WDR1	intronic	.	T	C	-0.1336	0.0184	3.846e-13	0.3406	0.3438	0.3419	0.336
rs502571	11	64419217	NRXN2	intronic	.	T	G	-0.127	0.0175	3.954e-13	0.5718	0.5696	0.5887	0.5752
rs2285339	11	64418305	NRXN2	intronic	.	A	G	0.127	0.0175	3.954e-13	0.4282	0.4304	0.4105	0.4248
rs502567	11	64419218	NRXN2	intronic	.	T	C	-0.127	0.0175	3.954e-13	0.5718	0.5696	0.5887	0.5752
rs2241487	4	10101104	WDR1	intronic	.	A	C	0.1335	0.0184	4.004e-13	0.6598	0.6556	0.656	0.6623
rs2622621	4	89030920	ABCG2	intronic	.	C	G	-0.1276	0.0176	4.168e-13	0.4022	0.4102	-	-
rs75964023	4	9979159	SLC2A9	intronic	.	T	C	-0.1276	0.0176	4.168e-13	0.4688	0.4775	0.473	0.4736
rs11605121	11	64432300	NRXN2	intronic	.	A	G	-0.1268	0.0175	4.302e-13	0.5721	0.5698	0.59	0.5762
rs7128467	11	64415111	NRXN2	intronic	.	T	C	0.1268	0.0175	4.302e-13	0.428	0.4304	0.4105	0.4248
rs516117	11	64433444	NRXN2	intronic	.	T	C	-0.1268	0.0175	4.302e-13	0.5721	0.5698	0.5878	0.576
rs530775	11	64426933	NRXN2	intronic	.	A	G	-0.1268	0.0175	4.302e-13	0.572	0.5696	0.5887	0.5757
rs56105921	11	64413968	NRXN2	intronic	.	A	C	0.1268	0.0175	4.302e-13	0.428	0.4304	0.4092	0.4245
rs506035	11	64425645	NRXN2	intronic	.	A	G	0.1268	0.0175	4.302e-13	0.428	0.4304	0.4113	0.4248
rs2269730	11	64423831	NRXN2	intronic	.	A	G	0.1268	0.0175	4.302e-13	0.428	0.4304	0.4092	0.4245
rs11231848	11	64424369	NRXN2	intronic	.	A	G	0.1268	0.0175	4.302e-13	0.428	0.4304	0.4092	0.4245
rs2959654	11	64412086	NRXN2	intronic	.	C	G	0.1268	0.0175	4.302e-13	0.428	0.4304	0.4113	0.425
rs7117423	11	64425120	NRXN2	intronic	.	T	G	0.1268	0.0175	4.302e-13	0.428	0.4304	0.4105	0.4248
rs997630	4	89163853	ABCG2,PPM1K	intergenic	.	A	G	-0.1289	0.0178	4.435e-13	0.3992	0.397	0.3847	0.391
rs2957564	11	64474752	NRXN2	intronic	.	A	G	-0.1266	0.0175	4.68e-13	0.5735	0.5702	0.5938	0.5767
rs13125476	4	9979614	SLC2A9	intronic	.	A	G	-0.1273	0.0176	4.726e-13	0.4686	0.4775	0.473	0.4739
rs922674	4	89164722	ABCG2,PPM1K	intergenic	.	A	G	-0.1287	0.0178	4.818e-13	0.3986	0.3976	0.386	0.3912
rs2361216	11	64472319	NRXN2	intronic	.	T	C	-0.1265	0.0175	4.881e-13	0.5739	0.5707	0.5925	0.5765
rs13144899	4	9979302	SLC2A9	intronic	.	T	C	-0.1271	0.0176	5.138e-13	0.4686	0.478	0.473	0.4739
rs4364264	4	9981683	SLC2A9	intronic	.	T	C	-0.127	0.0176	5.357e-13	0.4685	0.4774	0.473	0.4739
rs7929627	11	64367736	SLC22A12	intronic	.	A	G	-0.1262	0.0175	5.537e-13	0.5711	0.5708	0.5874	0.5738
rs10022499	4	10006537	SLC2A9	intronic	.	A	C	0.1254	0.0174	5.724e-13	0.5187	0.5093	0.5137	0.5128
rs6812851	4	10058703	SLC2A9,WDR1	intergenic	.	C	G	0.1254	0.0174	5.724e-13	0.5257	0.5168	0.5189	0.5163
rs10016075	4	10006663	SLC2A9	intronic	.	T	G	0.1254	0.0174	5.724e-13	0.5187	0.5093	0.5137	0.5128
rs7932775	11	64367862	SLC22A12	exonic	synonymous SNV	T	C	-0.1261	0.0175	5.774e-13	0.5713	0.5708	0.587	0.5738
rs10004571	4	10062965	SLC2A9,WDR1	intergenic	.	A	G	0.1253	0.0174	5.971e-13	0.5258	0.5168	0.5201	0.516
rs6820756	4	10062849	SLC2A9,WDR1	intergenic	.	A	G	-0.1253	0.0174	5.971e-13	0.4742	0.4832	0.4799	0.484
rs6834555	4	10062326	SLC2A9,WDR1	intergenic	.	A	G	0.1253	0.0174	5.971e-13	0.5258	0.5168	0.5197	0.516
rs714871	4	10059631	SLC2A9,WDR1	intergenic	.	A	G	0.1253	0.0174	5.971e-13	0.5258	0.5168	0.5189	0.5163
rs714873	4	10059618	SLC2A9,WDR1	intergenic	.	A	G	0.1253	0.0174	5.971e-13	0.5258	0.5168	0.5189	0.5163
rs7664225	4	10060423	SLC2A9,WDR1	intergenic	.	A	G	0.1253	0.0174	5.971e-13	0.5258	0.5168	0.5189	0.5163
rs6813650	4	10061060	SLC2A9,WDR1	intergenic	.	T	G	-0.1253	0.0174	5.971e-13	0.4742	0.4832	0.4811	0.484
rs490192	11	64471369	NRXN2	intronic	.	A	G	0.126	0.0175	6.021e-13	0.4261	0.4292	0.4079	0.4235
rs471618	11	64465403	NRXN2	intronic	.	T	C	-0.126	0.0175	6.021e-13	0.5739	0.5708	0.5874	0.5765
rs12269736	11	64471986	NRXN2	intronic	.	T	C	-0.126	0.0175	6.021e-13	0.5739	0.5708	0.593	0.5765
rs9291640	4	10007086	SLC2A9	intronic	.	T	C	0.1251	0.0174	6.496e-13	0.5187	0.5088	0.5146	0.5128
rs10128590	11	64449425	NRXN2	intronic	.	A	G	0.1258	0.0175	6.547e-13	0.4283	0.4293	0.4117	0.4238
rs17146216	11	64451281	NRXN2	intronic	.	C	G	-0.1258	0.0175	6.547e-13	0.5717	0.5708	0.5895	0.5765
rs3796838	4	10011030	SLC2A9	intronic	.	T	C	0.125	0.0174	6.775e-13	0.5185	0.5086	0.5137	0.5136
rs72927012	11	64453761	NRXN2	intronic	.	T	C	0.1256	0.0175	7.118e-13	0.4283	0.4289	0.4105	0.4235
rs7678211	4	10057583	SLC2A9,WDR1	intergenic	.	T	G	-0.1248	0.0174	7.369e-13	0.4743	0.483	0.4811	0.4837
rs10033088	4	10057712	SLC2A9,WDR1	intergenic	.	A	G	0.1248	0.0174	7.369e-13	0.5257	0.517	0.5189	0.5163
rs10792445	11	64462483	NRXN2	intronic	.	A	G	0.1255	0.0175	7.422e-13	0.4261	0.4284	0.4109	0.4235
rs801733	11	65934549	PACS1	intronic	.	A	C	0.2915	0.0407	7.941e-13	0.95676	0.94524	0.95073	0.95609
rs55908793	11	64474559	NRXN2	intronic	.	T	G	0.1253	0.0175	8.068e-13	0.4257	0.4284	0.4045	0.423
rs143694142	11	65928245	PACS1	intronic	.	A	G	-0.5203	0.0727	8.258e-13	0.02552	-	0.02528	-
rs801738	11	65924217	PACS1	intronic	.	C	G	0.2917	0.0408	8.709e-13	0.9569	0.94524	0.95073	0.95412
rs2022051	11	64367589	SLC22A12	intronic	.	A	G	-0.1251	0.0175	8.769e-13	0.569	0.5672	0.587	0.5725
rs9291641	4	10007259	SLC2A9	intronic	.	T	C	0.1243	0.0174	9.087e-13	0.5195	0.509	0.5159	0.5128
rs1207179	11	64450795	NRXN2	intronic	.	T	C	0.125	0.0175	9.141e-13	0.4283	0.4293	0.4126	0.4235
rs6532060	4	89165494	ABCG2,PPM1K	intergenic	.	T	C	0.1264	0.0177	9.249e-13	0.5964	0.5948	0.6105	0.6068
rs801732	11	65935502	PACS1	intronic	.	A	T	-0.2912	0.0408	9.521e-13	0.0431	0.05461	0.04927	0.04391
rs557709	11	64450646	NRXN2	intronic	.	A	G	-0.1249	0.0175	9.529e-13	0.5717	0.5705	0.5874	0.5762
rs7674711	4	9916180	SLC2A9	intronic	.	T	C	0.1363	0.0191	9.6e-13	0.3031	0.2941	0.326	0.3152
rs7674723	4	9916202	SLC2A9	intronic	.	T	C	0.1363	0.0191	9.6e-13	0.3031	0.2941	0.3235	0.3135
rs6532061	4	89165613	ABCG2,PPM1K	intergenic	.	T	C	0.1262	0.0177	1.004e-12	0.5958	0.5927	0.6084	0.6048
rs75840607	11	64455551	NRXN2	intronic	.	A	C	0.3841	0.0539	1.032e-12	-	0.93689	-	-
rs3775933	4	10078453	WDR1	intronic	.	T	G	-0.1318	0.0185	1.046e-12	0.3399	0.3336	0.3359	0.3291
rs35817865	4	9976248	SLC2A9	intronic	.	A	G	0.1253	0.0176	1.085e-12	0.5298	0.5221	0.5261	0.5269
rs12498746	4	10111341	WDR1	intronic	.	T	C	-0.1314	0.0185	1.223e-12	0.3399	0.3365	0.3436	0.3372
rs3733591	4	9922130	SLC2A9	exonic	nonsynonymous SNV	T	C	-0.1355	0.0191	1.301e-12	0.6968	0.7052	0.6979	0.7072
rs12649245	4	9915173	SLC2A9	intronic	.	C	G	-0.1355	0.0191	1.301e-12	0.6968	0.7062	0.6748	0.683
rs79382056	11	64154676	RPS6KA4,LOC100996455	intergenic	.	T	C	0.3836	0.0541	1.336e-12	-	0.93871	-	-
rs13112998	4	9972595	SLC2A9	intronic	.	A	G	-0.1247	0.0176	1.388e-12	0.4699	0.4777	0.4743	0.4682
rs4333184	4	9973576	SLC2A9	intronic	.	T	C	-0.1247	0.0176	1.388e-12	0.4699	0.4777	0.4734	0.4692
rs13113006	4	9972611	SLC2A9	intronic	.	A	G	-0.1247	0.0176	1.388e-12	0.4699	0.4777	0.4734	0.4684
rs13132625	4	9972163	SLC2A9	intronic	.	A	C	-0.1246	0.0176	1.446e-12	0.47	0.4779	0.4743	0.4679
rs34450770	4	9923835	SLC2A9	intronic	.	T	C	-0.1352	0.0191	1.457e-12	0.6967	0.7052	0.6997	0.7072
rs71603979	4	9974773	SLC2A9	intronic	.	A	T	0.1245	0.0176	1.507e-12	0.53	0.5221	0.5261	0.5284
rs2024276	4	10318433	WDR1,ZNF518B	intergenic	.	A	C	-0.1252	0.0177	1.511e-12	0.4174	0.417	0.4186	0.3915
rs12509609	4	10106798	WDR1	intronic	.	T	C	-0.1301	0.0184	1.542e-12	0.3392	0.3377	0.344	0.3379
rs6811809	4	9918557	SLC2A9	intronic	.	A	G	-0.135	0.0191	1.571e-12	0.6969	0.7054	0.6997	0.7037
rs16890905	4	9916662	SLC2A9	intronic	.	T	C	-0.135	0.0191	1.571e-12	0.6965	0.7057	0.6748	0.6862
rs76754641	4	10110878	WDR1	intronic	.	T	C	0.13	0.0184	1.604e-12	0.6604	0.6628	0.656	0.663
rs978466	4	10318938	WDR1,ZNF518B	intergenic	.	C	G	0.1246	0.0177	1.929e-12	0.5835	0.5833	0.5818	0.6034
rs13108819	4	89123925	ABCG2	intronic	.	T	C	0.1281	0.0182	1.944e-12	0.6453	0.6441	0.6684	0.6492
rs9994176	4	10310805	WDR1,ZNF518B	intergenic	.	A	C	-0.1224	0.0174	2e-12	0.5077	0.5032	0.5107	0.5456
rs6819959	4	10407534	WDR1,ZNF518B	intergenic	.	A	G	-0.1222	0.0174	2.172e-12	0.4933	0.4842	0.4949	0.4679
rs6447945	4	10407461	WDR1,ZNF518B	intergenic	.	A	G	-0.1222	0.0174	2.172e-12	0.4933	0.4842	0.4949	0.4679
rs1986013	4	89137901	ABCG2	intronic	.	T	G	-0.1285	0.0183	2.189e-12	0.3402	0.3501	0.335	0.3434
rs12509082	4	10073785	SLC2A9,WDR1	intergenic	.	A	G	-0.1298	0.0185	2.28e-12	0.3328	0.3299	0.3389	0.3273
rs12511059	4	89126193	ABCG2	intronic	.	T	C	0.1275	0.0182	2.461e-12	0.6455	0.6441	0.6675	0.6492
rs991458	4	10308756	WDR1,ZNF518B	intergenic	.	T	C	0.1274	0.0182	2.56e-12	0.6432	0.6511	0.647	0.6497
rs11097184	4	89125311	ABCG2	intronic	.	T	C	-0.1274	0.0182	2.56e-12	0.355	0.3559	0.3325	0.3505
rs12498474	4	10118738	WDR1	upstream	.	T	G	-0.1282	0.0184	3.229e-12	0.3404	0.3378	0.3432	0.3372
rs144292084	4	89125424	ABCG2	intronic	.	A	T	-0.1281	0.0184	3.356e-12	0.3357	0.3474	0.3239	0.3335
rs13127017	4	89135288	ABCG2	intronic	.	T	C	0.1266	0.0182	3.5e-12	0.6446	0.6444	0.6611	0.6436
rs77180571	4	89126434	ABCG2	intronic	.	T	C	-0.1279	0.0184	3.625e-12	0.3364	0.3475	0.3243	0.334
rs111955262	4	89150226	ABCG2	intronic	.	T	C	0.1265	0.0182	3.639e-12	0.6552	0.6394	0.6654	0.651
rs12646307	4	89129256	ABCG2	intronic	.	A	T	0.1278	0.0184	3.767e-12	0.6619	0.652	0.6757	0.6653
rs143289410	11	63040949	SLC22A25,SLC22A10	intergenic	.	A	G	-0.4945	0.0712	3.779e-12	0.01409	0.01654	-	0.01431
rs727995	4	10314177	WDR1,ZNF518B	intergenic	.	T	G	-0.1208	0.0174	3.851e-12	0.505	0.5029	0.5094	0.5454
rs74943514	4	89125932	ABCG2	intronic	.	C	G	-0.1277	0.0184	3.915e-12	0.3364	0.3475	0.3243	0.3335
rs35110076	4	9966793	SLC2A9	intronic	.	A	G	-0.122	0.0176	4.155e-12	0.4559	0.4656	0.4563	0.4549
rs11935352	4	89128413	ABCG2	intronic	.	T	C	-0.1261	0.0182	4.251e-12	0.3544	0.3557	0.3325	0.351
rs74285646	4	9970411	SLC2A9	intronic	.	A	G	-0.1219	0.0176	4.325e-12	0.4559	0.4669	0.461	0.4541
rs80061611	4	9970733	SLC2A9	intronic	.	A	G	0.1217	0.0176	4.686e-12	0.5438	0.5331	0.539	0.5464
rs4148149	4	89062285	ABCG2	intronic	.	T	G	0.1376	0.0199	4.693e-12	0.7414	0.7508	0.7446	0.7395
rs150467670	11	63077912	SLC22A10	intronic	.	T	C	0.5213	0.0755	5.033e-12	0.98828	0.98453	0.98715	0.98791
rs28733364	4	10416739	WDR1,ZNF518B	intergenic	.	T	C	-0.1199	0.0174	5.548e-12	0.4707	0.4636	0.476	-
rs13141629	4	10119816	WDR1,ZNF518B	intergenic	.	A	G	0.1254	0.0182	5.575e-12	0.6491	0.647	0.6457	0.6559
rs12505056	4	10119794	WDR1,ZNF518B	intergenic	.	T	C	0.1254	0.0182	5.575e-12	0.6491	0.647	0.6457	0.6559
rs2303401	4	10117638	WDR1	intronic	.	C	G	-0.1267	0.0184	5.744e-12	0.3396	0.3386	0.3436	0.3374
rs4698024	4	10304905	WDR1,ZNF518B	intergenic	.	A	C	-0.1259	0.0183	5.994e-12	0.3509	0.3465	0.3513	0.3473
rs4607209	4	10400156	WDR1,ZNF518B	intergenic	.	A	G	0.1238	0.018	6.079e-12	0.6227	0.6286	0.6247	0.6416
rs16891489	4	9967314	SLC2A9	intronic	.	T	G	0.121	0.0176	6.199e-12	0.5435	0.5328	0.5441	0.5444
rs116549154	4	89121743	ABCG2	intronic	.	T	C	-0.1271	0.0185	6.408e-12	0.3301	0.3457	0.3226	0.3303
rs143861620	4	89121226	ABCG2	intronic	.	T	C	-0.1268	0.0185	7.179e-12	0.3291	0.3456	0.3226	0.3298
rs35380388	4	9966870	SLC2A9	intronic	.	T	G	-0.1206	0.0176	7.269e-12	0.4563	0.466	0.4563	0.4556
rs34245354	4	9964312	SLC2A9	intronic	.	A	G	-0.1206	0.0176	7.269e-12	0.4575	0.4663	0.4572	0.4556
rs4698026	4	10306119	WDR1,ZNF518B	intergenic	.	A	G	-0.1253	0.0183	7.542e-12	0.3519	0.3462	0.3513	0.3473
rs9985952	4	10315222	WDR1,ZNF518B	intergenic	.	T	G	-0.119	0.0174	7.97e-12	0.5043	0.5024	0.5107	0.5459
rs59420943	4	10384278	WDR1,ZNF518B	intergenic	.	T	C	0.1189	0.0174	8.296e-12	0.5025	0.5103	0.5013	0.5377
rs78211772	11	63130185	SLC22A10,SLC22A9	intergenic	.	T	C	0.5581	0.0817	8.427e-12	0.991492	0.98468	-	0.98865
rs4698021	4	10304635	WDR1,ZNF518B	intergenic	.	C	G	0.125	0.0183	8.456e-12	0.649	0.6537	0.6491	0.6527
rs3759052	11	64530362	PYGM,SF1	intergenic	.	A	G	0.2329	0.0341	8.497e-12	0.93194	0.92445	-	-
rs34560968	4	9961119	SLC2A9	intronic	.	A	C	-0.1202	0.0176	8.518e-12	0.4579	0.466	0.458	0.4554
rs115232777	4	89121335	ABCG2	intronic	.	A	C	0.1263	0.0185	8.669e-12	0.6706	0.6543	0.6774	0.6702
rs1860906	4	10308784	WDR1,ZNF518B	intergenic	.	T	G	0.1249	0.0183	8.784e-12	0.6469	0.6537	0.6517	0.6527
rs4697746	4	10306241	WDR1,ZNF518B	intergenic	.	T	C	0.1249	0.0183	8.784e-12	0.6477	0.6538	0.6487	0.6527
rs117104615	4	89154065	ABCG2,PPM1K	intergenic	.	T	G	-0.1249	0.0183	8.784e-12	0.3409	0.3588	0.3303	0.349
rs4698039	4	10352528	WDR1,ZNF518B	intergenic	.	T	G	-0.1242	0.0182	8.843e-12	0.3536	0.3462	0.3535	0.3345
rs4693207	4	89139659	ABCG2	intronic	.	A	T	-0.1242	0.0182	8.843e-12	0.3503	0.35	0.3393	0.3478
rs79659488	4	89161140	ABCG2,PPM1K	intergenic	.	T	G	-0.1241	0.0182	9.188e-12	0.346	0.3597	0.3235	0.3513
rs13121355	4	9962931	SLC2A9	intronic	.	T	C	0.1199	0.0176	9.592e-12	0.5425	0.534	0.5424	0.5444
rs71603975	4	9937741	SLC2A9	intronic	.	T	C	-0.1198	0.0176	9.978e-12	0.4609	0.4683	0.464	0.4578
rs12642426	4	10132265	WDR1,ZNF518B	intergenic	.	A	G	-0.1259	0.0185	1.008e-11	0.3368	0.3333	0.3389	0.3365
rs6839344	4	10349543	WDR1,ZNF518B	intergenic	.	A	T	0.1244	0.0183	1.062e-11	0.6462	0.6538	0.647	0.6643
rs2192083	4	10347764	WDR1,ZNF518B	intergenic	.	T	C	-0.1244	0.0183	1.062e-11	0.3538	0.3462	0.353	0.336
rs2292123	11	66135898	SLC29A2	intronic	.	T	C	-0.4294	0.0632	1.088e-11	0.01576	0.02412	-	-
rs12505410	4	89030841	ABCG2	intronic	.	T	G	0.1358	0.02	1.121e-11	0.747	0.7523	0.7468	0.7499
rs72930155	11	63256320	HRASLS5	intronic	.	T	C	0.6688	0.0985	1.123e-11	-	0.98255	-	0.98816
rs34658962	4	9942390	SLC2A9	intronic	.	T	C	0.1195	0.0176	1.123e-11	0.5425	0.5346	0.5356	0.5437
rs12640013	4	10286687	WDR1,ZNF518B	intergenic	.	T	C	0.1242	0.0183	1.146e-11	0.649	0.6556	0.6491	0.6532
rs11943824	4	89031519	ABCG2	intronic	.	A	G	0.1364	0.0201	1.152e-11	0.7498	0.7555	0.7601	0.7575
rs11939579	4	89031586	ABCG2	intronic	.	T	G	0.1364	0.0201	1.152e-11	0.7498	0.7555	0.7601	0.758
rs4698045	4	10392354	WDR1,ZNF518B	intergenic	.	T	C	-0.1235	0.0182	1.155e-11	0.3551	0.3494	0.3552	0.3414
rs6447934	4	10384203	WDR1,ZNF518B	intergenic	.	A	G	-0.1235	0.0182	1.155e-11	0.3563	0.3495	0.3552	0.3448
rs13145108	4	9960196	SLC2A9	intronic	.	A	G	0.1194	0.0176	1.168e-11	0.5424	0.5341	0.542	0.5446
rs34563732	4	10125774	WDR1,ZNF518B	intergenic	.	T	C	-0.1255	0.0185	1.171e-11	0.3374	0.3337	0.3359	0.3355
rs35411115	4	10132714	WDR1,ZNF518B	intergenic	.	A	G	-0.1255	0.0185	1.171e-11	0.335	0.3313	0.3385	0.336
rs4393996	4	10125359	WDR1,ZNF518B	intergenic	.	C	G	-0.1255	0.0185	1.171e-11	0.3374	0.3337	0.3359	0.3355
rs13126688	4	10297864	WDR1,ZNF518B	intergenic	.	A	G	-0.124	0.0183	1.236e-11	0.3508	0.3441	0.3513	0.3468
rs4697953	4	10173753	WDR1,ZNF518B	intergenic	.	C	G	0.1239	0.0183	1.283e-11	0.6509	0.6579	0.6504	0.6527
rs11724536	4	10390289	WDR1,ZNF518B	intergenic	.	T	C	-0.1232	0.0182	1.295e-11	0.3551	0.3491	0.3552	0.3429
rs34426660	4	10123392	WDR1,ZNF518B	intergenic	.	T	C	-0.1252	0.0185	1.31e-11	0.3361	0.3345	0.3359	0.3352
rs13142273	4	9941959	SLC2A9	intronic	.	A	T	0.1191	0.0176	1.314e-11	0.5424	0.5346	0.536	0.5437
rs66508773	4	89127082	ABCG2	intronic	.	T	C	0.1231	0.0182	1.345e-11	0.6379	0.644	0.6632	0.6453
rs12509659	4	10382649	WDR1,ZNF518B	intergenic	.	A	C	0.1231	0.0182	1.345e-11	0.6437	0.6502	0.6448	0.6552
rs4693935	4	89139275	ABCG2	intronic	.	A	G	-0.1231	0.0182	1.345e-11	0.3492	0.35	0.3385	0.3478
rs7672396	4	89126767	ABCG2	intronic	.	T	C	0.1231	0.0182	1.345e-11	0.6379	0.644	0.6632	0.645
rs10028570	4	10141965	WDR1,ZNF518B	intergenic	.	A	G	-0.1251	0.0185	1.359e-11	0.3266	0.3225	0.3312	0.3315
rs12500185	4	89124563	ABCG2	intronic	.	T	C	0.1229	0.0182	1.451e-11	0.6379	0.644	0.6637	0.645
rs71603991	4	10143250	WDR1,ZNF518B	intergenic	.	A	G	0.1249	0.0185	1.465e-11	0.6725	0.6773	0.6684	0.6685
rs76541013	11	65774131	BANF1,CST6	intergenic	.	A	G	-0.2699	0.04	1.504e-11	0.04338	0.05674	-	-
rs35371429	4	9953031	SLC2A9	intronic	.	T	C	0.1187	0.0176	1.537e-11	0.5413	0.5349	0.5356	0.5434
rs4467565	4	9953487	SLC2A9	intronic	.	A	T	-0.1187	0.0176	1.537e-11	0.4587	0.4651	0.4644	0.4566
rs71603978	4	9956576	SLC2A9	intronic	.	A	G	-0.1187	0.0176	1.537e-11	0.4575	0.4647	0.4576	0.4554
rs16891285	4	9954630	SLC2A9	intronic	.	C	G	-0.1187	0.0176	1.537e-11	0.4587	0.4653	0.4644	0.4566
rs75245282	4	9952008	SLC2A9	intronic	.	A	C	-0.1187	0.0176	1.537e-11	0.4587	0.4651	0.4644	0.4566
rs12641384	4	89155237	ABCG2,PPM1K	intergenic	.	C	G	0.1234	0.0183	1.55e-11	0.6596	0.6406	0.6697	0.65
rs4693930	4	89122833	ABCG2	intronic	.	A	G	0.1227	0.0182	1.565e-11	0.6391	0.6438	0.6654	0.6463
rs13151331	4	9949839	SLC2A9	intronic	.	T	C	-0.1186	0.0176	1.599e-11	0.4586	0.4651	0.4644	0.4563
rs77787810	4	89161195	ABCG2,PPM1K	intergenic	.	A	G	0.1226	0.0182	1.625e-11	0.6537	0.6408	0.6769	0.6485
rs9990427	4	10388313	WDR1,ZNF518B	intergenic	.	A	G	-0.1226	0.0182	1.625e-11	0.3554	0.3491	0.3552	0.3439
rs4572881	4	10125200	WDR1,ZNF518B	intergenic	.	C	G	0.1246	0.0185	1.638e-11	0.6623	0.6661	0.6641	0.6645
rs4364255	4	10374734	WDR1,ZNF518B	intergenic	.	T	C	-0.1225	0.0182	1.688e-11	0.3563	0.3504	0.3552	0.3461
rs6840194	4	10380263	WDR1,ZNF518B	intergenic	.	A	G	-0.1225	0.0182	1.688e-11	0.3563	0.3504	0.3552	0.3456
rs10155145	4	10128800	WDR1,ZNF518B	intergenic	.	T	C	-0.1245	0.0185	1.7e-11	0.3374	0.3342	0.3363	0.3357
rs11723503	4	10127689	WDR1,ZNF518B	intergenic	.	C	G	0.1245	0.0185	1.7e-11	0.6629	0.6658	0.6637	0.6635
rs4697943	4	10165361	WDR1,ZNF518B	intergenic	.	A	G	0.1231	0.0183	1.735e-11	0.6484	0.6535	0.6525	0.6549
rs16895915	4	10281824	WDR1,ZNF518B	intergenic	.	T	C	0.1224	0.0182	1.753e-11	0.6487	0.6558	0.6482	0.651
rs13118272	4	10122722	WDR1,ZNF518B	intergenic	.	T	C	0.1244	0.0185	1.764e-11	0.6649	0.6658	0.6645	0.6655
rs6449450	4	10311887	WDR1,ZNF518B	intergenic	.	A	G	-0.123	0.0183	1.801e-11	0.351	0.3463	0.3492	0.3429
rs10516203	4	10127231	WDR1,ZNF518B	intergenic	.	A	G	0.1243	0.0185	1.831e-11	0.6626	0.666	0.6645	0.6643
rs3756217	4	10120898	WDR1,ZNF518B	intergenic	.	A	C	-0.1243	0.0185	1.831e-11	0.3372	0.334	0.3368	0.3362
rs11724184	4	10127301	WDR1,ZNF518B	intergenic	.	A	G	0.1243	0.0185	1.831e-11	0.6626	0.666	0.6645	0.6643
rs11722643	4	10127484	WDR1,ZNF518B	intergenic	.	T	C	-0.1243	0.0185	1.831e-11	0.3374	0.334	0.3363	0.3365
rs4312756	4	9956107	SLC2A9	intronic	.	A	G	0.1182	0.0176	1.869e-11	0.5424	0.5353	0.542	0.5444
rs9999767	4	10128894	WDR1,ZNF518B	intergenic	.	T	C	-0.1242	0.0185	1.9e-11	0.3372	0.3342	0.3363	0.3357
rs12502342	4	10129916	WDR1,ZNF518B	intergenic	.	A	C	-0.1242	0.0185	1.9e-11	0.3356	0.3321	0.335	0.3328
rs11727368	4	10128896	WDR1,ZNF518B	intergenic	.	T	C	0.1242	0.0185	1.9e-11	0.6628	0.6658	0.6637	0.665
rs16893993	4	10137711	WDR1,ZNF518B	intergenic	.	A	C	-0.1242	0.0185	1.9e-11	0.3378	0.3322	0.3393	0.3303
rs12502368	4	10129953	WDR1,ZNF518B	intergenic	.	A	C	-0.1242	0.0185	1.9e-11	0.3358	0.3321	0.335	0.3328
rs11727367	4	10128869	WDR1,ZNF518B	intergenic	.	A	T	-0.1242	0.0185	1.9e-11	0.3372	0.3342	0.3363	0.3352
rs2725224	4	88955762	PKD2	intronic	.	A	G	0.192	0.0286	1.903e-11	0.1038	0.1021	0.09383	0.08263
rs10017852	4	10139906	WDR1,ZNF518B	intergenic	.	C	G	-0.1168	0.0174	1.911e-11	0.4767	0.4719	0.479	0.4756
rs3756216	4	10121182	WDR1,ZNF518B	intergenic	.	C	G	0.1241	0.0185	1.972e-11	0.6626	0.6661	0.6632	0.6643
rs78685931	4	89161399	ABCG2,PPM1K	intergenic	.	A	T	0.122	0.0182	2.038e-11	0.6533	0.6409	0.6778	0.6492
rs4697741	4	10284764	WDR1,ZNF518B	intergenic	.	C	G	0.1226	0.0183	2.092e-11	0.6484	0.6556	0.6491	0.6522
rs4698010	4	10285009	WDR1,ZNF518B	intergenic	.	C	G	-0.1226	0.0183	2.092e-11	0.3516	0.3444	0.3505	0.3468
rs4697740	4	10284565	WDR1,ZNF518B	intergenic	.	T	C	0.1226	0.0183	2.092e-11	0.6484	0.6556	0.6495	0.6532
rs13134376	4	10377017	WDR1,ZNF518B	intergenic	.	A	G	-0.1219	0.0182	2.116e-11	0.3563	0.3501	0.3552	0.3441
rs2024278	4	10318341	WDR1,ZNF518B	intergenic	.	A	C	-0.1224	0.0183	2.254e-11	0.3497	0.3465	0.3475	0.3424
rs13125564	4	10372914	WDR1,ZNF518B	intergenic	.	T	C	0.1217	0.0182	2.281e-11	0.6437	0.6497	0.6452	0.6554
rs2159868	4	10283560	WDR1,ZNF518B	intergenic	.	C	G	0.1223	0.0183	2.34e-11	0.6484	0.6556	0.6478	0.6507
rs4698005	4	10283627	WDR1,ZNF518B	intergenic	.	T	C	0.1223	0.0183	2.34e-11	0.6484	0.6556	0.6478	0.6507
rs60190393	4	89156914	ABCG2,PPM1K	intergenic	.	A	T	-0.1223	0.0183	2.34e-11	0.3386	0.3588	0.3295	0.3508
rs4698008	4	10283810	WDR1,ZNF518B	intergenic	.	T	C	0.1223	0.0183	2.34e-11	0.6484	0.6556	0.6478	0.6507
rs4546214	4	89122311	ABCG2	intronic	.	C	G	-0.1215	0.0182	2.458e-11	0.3605	0.3556	0.3338	0.3537
rs4697995	4	10264276	WDR1,ZNF518B	intergenic	.	A	C	-0.1221	0.0183	2.521e-11	0.3517	0.3434	0.3505	0.3505
rs4697992	4	10264209	WDR1,ZNF518B	intergenic	.	A	C	-0.1221	0.0183	2.521e-11	0.3517	0.3434	0.3505	0.3505
rs7664939	4	89162700	ABCG2,PPM1K	intergenic	.	A	G	0.1214	0.0182	2.552e-11	0.6536	0.6411	0.6787	0.6495
rs4626195	4	10367597	WDR1,ZNF518B	intergenic	.	T	G	-0.1213	0.0182	2.65e-11	0.3563	0.3495	0.3543	0.3471
rs2012177	4	9924877	SLC2A9	intronic	.	T	G	-0.1173	0.0176	2.651e-11	0.4633	0.47	0.4649	0.4598
rs6813385	4	10148828	WDR1,ZNF518B	intergenic	.	T	C	-0.1159	0.0174	2.721e-11	0.4827	0.4782	0.491	0.4891
rs13116337	4	9947669	SLC2A9	intronic	.	A	G	-0.1172	0.0176	2.755e-11	0.4596	0.4653	0.4657	0.4563
rs2215693	4	10166349	WDR1,ZNF518B	intergenic	.	A	G	0.1225	0.0184	2.783e-11	0.6506	0.6566	0.6534	0.6549
rs6850167	4	10164653	WDR1,ZNF518B	intergenic	.	T	C	-0.1225	0.0184	2.783e-11	0.3497	0.3433	0.3466	0.3441
rs12641369	4	89059917	ABCG2	intronic	.	A	G	-0.1295	0.0195	3.115e-11	0.2741	0.2685	0.2635	0.2711
rs13139970	4	9943185	SLC2A9	intronic	.	A	C	-0.1168	0.0176	3.215e-11	0.4563	0.4627	0.4584	0.4519
rs77459722	4	9947200	SLC2A9	intronic	.	A	G	-0.1167	0.0176	3.341e-11	0.4598	0.4653	0.4657	0.4563
rs78801470	4	9947090	SLC2A9	intronic	.	A	G	-0.1167	0.0176	3.341e-11	0.4598	0.4653	0.4657	0.4563
rs4697944	4	10165560	WDR1,ZNF518B	intergenic	.	A	G	0.1213	0.0183	3.393e-11	0.6487	0.6562	0.6508	0.6517
rs4140695	4	10176979	WDR1,ZNF518B	intergenic	.	T	C	-0.1213	0.0183	3.393e-11	0.3476	0.3409	0.3466	0.3473
rs6810792	4	10276729	WDR1,ZNF518B	intergenic	.	A	G	0.1206	0.0182	3.44e-11	0.6478	0.6555	0.6512	0.6519
rs10020720	4	10179020	WDR1,ZNF518B	intergenic	.	A	G	0.1211	0.0183	3.654e-11	0.6488	0.6569	0.65	0.6524
rs4697723	4	10177654	WDR1,ZNF518B	intergenic	.	T	C	0.1211	0.0183	3.654e-11	0.6526	0.659	0.653	0.6524
rs80179435	4	89163127	ABCG2,PPM1K	intergenic	.	T	C	-0.1204	0.0182	3.706e-11	0.3466	0.3591	0.3209	0.3508
rs13122923	4	10369776	WDR1,ZNF518B	intergenic	.	T	C	-0.1203	0.0182	3.846e-11	0.3575	0.3506	0.3556	0.3463
rs6813919	4	10370791	WDR1,ZNF518B	intergenic	.	A	C	-0.1196	0.0181	3.902e-11	0.3589	0.3522	0.3565	0.349
rs2725263	4	89026428	ABCG2	intronic	.	A	C	-0.1168	0.0177	4.143e-11	0.3969	0.4166	0.3822	0.4287
rs4697945	4	10169351	WDR1,ZNF518B	intergenic	.	T	C	-0.1212	0.0184	4.489e-11	0.3403	0.3371	0.3423	0.3419
rs4406017	4	10253169	WDR1,ZNF518B	intergenic	.	C	G	0.1205	0.0183	4.558e-11	0.652	0.6573	0.6521	0.6495
rs6449423	4	10274383	WDR1,ZNF518B	intergenic	.	T	C	-0.1205	0.0183	4.558e-11	0.352	0.3447	0.3475	0.3488
rs6449341	4	10179542	WDR1,ZNF518B	intergenic	.	T	C	-0.1203	0.0183	4.906e-11	0.3509	0.3433	0.3505	0.3476
rs4697987	4	10259396	WDR1,ZNF518B	intergenic	.	A	G	-0.1202	0.0183	5.089e-11	0.3481	0.3428	0.3475	0.3505
rs4697736	4	10259834	WDR1,ZNF518B	intergenic	.	C	G	0.1202	0.0183	5.089e-11	0.6519	0.6572	0.6525	0.6495
rs2003566	4	10248366	WDR1,ZNF518B	intergenic	.	C	G	0.1202	0.0183	5.089e-11	0.651	0.6578	0.6521	0.65
rs117293758	11	65743103	SART1	intronic	.	T	C	-0.267	0.0407	5.374e-11	0.04045	0.05674	-	-
rs6816102	4	10262054	WDR1,ZNF518B	intergenic	.	T	C	-0.12	0.0183	5.476e-11	0.3485	0.3431	0.3483	0.3505
rs2192100	4	10258373	WDR1,ZNF518B	intergenic	.	T	C	-0.1199	0.0183	5.68e-11	0.3488	0.3431	0.3475	0.35
rs10025456	4	10140259	WDR1,ZNF518B	intergenic	.	T	C	-0.114	0.0174	5.688e-11	0.4812	0.4765	0.4811	0.4788
rs71603987	4	10115139	WDR1	intronic	.	A	G	-0.1192	0.0182	5.775e-11	0.3745	0.3532	0.3839	0.3515
rs4148150	4	89062189	ABCG2	intronic	.	T	C	-0.1316	0.0201	5.86e-11	0.2506	0.241	0.2408	0.2481
rs6449395	4	10249877	WDR1,ZNF518B	intergenic	.	T	G	0.1198	0.0183	5.892e-11	0.6512	0.6578	0.6517	0.65
rs4697942	4	10163027	WDR1,ZNF518B	intergenic	.	A	G	0.1198	0.0183	5.892e-11	0.6485	0.6569	0.6508	0.6519
rs1017123	4	10250597	WDR1,ZNF518B	intergenic	.	T	C	0.1198	0.0183	5.892e-11	0.6512	0.6578	0.6521	0.65
rs2192097	4	10266755	WDR1,ZNF518B	intergenic	.	A	C	-0.1196	0.0183	6.339e-11	0.3491	0.3434	0.3483	0.3493
rs35865690	4	10121629	WDR1,ZNF518B	intergenic	.	A	G	0.1202	0.0184	6.463e-11	0.6551	0.6594	0.6538	0.6559
rs13150639	4	10256291	WDR1,ZNF518B	intergenic	.	T	C	-0.1195	0.0183	6.575e-11	0.3485	0.3425	0.3479	0.3503
rs12642543	4	10181681	WDR1,ZNF518B	intergenic	.	T	C	0.1195	0.0183	6.575e-11	0.6491	0.6578	0.6508	0.6529
rs13126279	4	10245533	WDR1,ZNF518B	intergenic	.	T	C	0.1194	0.0183	6.819e-11	0.6512	0.6581	0.653	0.6502
rs2005859	4	10248272	WDR1,ZNF518B	intergenic	.	T	C	0.1194	0.0183	6.819e-11	0.6512	0.6581	0.6525	0.6502
rs12511548	4	10252427	WDR1,ZNF518B	intergenic	.	A	G	-0.1192	0.0183	7.334e-11	0.3487	0.3421	0.3475	0.3503
rs28643326	4	9912993	SLC2A9	intronic	.	T	C	-0.1451	0.0223	7.681e-11	0.8056	0.8123	0.8136	0.8204
rs10939820	4	10292694	WDR1,ZNF518B	intergenic	.	A	G	-0.1189	0.0183	8.179e-11	0.3572	0.3492	0.3565	0.3488
rs1990473	4	10269632	WDR1,ZNF518B	intergenic	.	A	G	-0.1189	0.0183	8.179e-11	0.3494	0.3438	0.3488	0.3503
rs1990472	4	10269647	WDR1,ZNF518B	intergenic	.	A	G	-0.1189	0.0183	8.179e-11	0.3497	0.3438	0.3488	0.3503
rs6449440	4	10294128	WDR1,ZNF518B	intergenic	.	A	T	-0.1187	0.0183	8.795e-11	0.357	0.3492	0.3569	0.3493
rs4697738	4	10268228	WDR1,ZNF518B	intergenic	.	A	G	0.1187	0.0183	8.795e-11	0.6499	0.6562	0.6495	0.6497
rs4698016	4	10294848	WDR1,ZNF518B	intergenic	.	C	G	-0.1187	0.0183	8.795e-11	0.357	0.3492	0.3569	0.349
rs4697946	4	10169744	WDR1,ZNF518B	intergenic	.	A	G	-0.1135	0.0175	8.831e-11	0.4449	0.4378	0.4524	0.4475
rs7691156	4	10272537	WDR1,ZNF518B	intergenic	.	T	G	-0.1167	0.018	8.972e-11	0.3556	0.3477	0.347	0.353
rs57985219	4	10157164	WDR1,ZNF518B	intergenic	.	C	G	-0.1128	0.0174	9.006e-11	0.4897	0.4838	0.4919	0.4933
rs10489075	4	10272093	WDR1,ZNF518B	intergenic	.	A	G	-0.1184	0.0183	9.804e-11	0.3485	0.3433	0.3466	0.3485
rs7671856	4	10239590	WDR1,ZNF518B	intergenic	.	T	G	-0.1184	0.0183	9.804e-11	0.348	0.3415	0.347	0.3498
rs13134726	4	10271119	WDR1,ZNF518B	intergenic	.	T	C	0.1184	0.0183	9.804e-11	0.6515	0.6567	0.6525	0.6515
rs2725250	4	89063985	ABCG2	intronic	.	A	G	0.13	0.0201	9.953e-11	0.752	0.7559	0.7485	0.744
rs715259	4	10128071	WDR1,ZNF518B	intergenic	.	C	G	-0.119	0.0184	9.971e-11	0.3382	0.3377	0.3372	0.3372
rs6823877	4	9921931	SLC2A9	intronic	.	T	C	0.1344	0.0208	1.036e-10	0.2234	0.2222	0.2134	0.2116
rs2110023	4	10241134	WDR1,ZNF518B	intergenic	.	A	G	-0.1182	0.0183	1.054e-10	0.3488	0.3412	0.347	0.3495
rs9991911	4	10155484	WDR1,ZNF518B	intergenic	.	A	G	-0.1188	0.0184	1.071e-10	0.3431	0.3415	0.3466	0.3444
rs16894893	4	10205595	WDR1,ZNF518B	intergenic	.	A	T	-0.1116	0.0173	1.112e-10	0.4921	0.4845	0.4983	0.4877
rs4472137	4	10141506	WDR1,ZNF518B	intergenic	.	A	G	-0.118	0.0183	1.133e-10	0.3484	0.3428	0.3522	0.3424
rs4697725	4	10185340	WDR1,ZNF518B	intergenic	.	T	C	-0.118	0.0183	1.133e-10	0.352	0.3425	0.3488	0.349
rs10031699	4	10184967	WDR1,ZNF518B	intergenic	.	C	G	-0.118	0.0183	1.133e-10	0.352	0.3425	0.3492	0.3488
rs13118647	4	10187241	WDR1,ZNF518B	intergenic	.	A	C	0.1179	0.0183	1.174e-10	0.648	0.6572	0.6504	0.6502
rs4235358	4	10147664	WDR1,ZNF518B	intergenic	.	A	G	-0.1179	0.0183	1.174e-10	0.3467	0.3504	0.3509	0.3717
rs6825187	4	9915325	SLC2A9	intronic	.	T	C	0.1339	0.0208	1.215e-10	0.2234	0.2206	0.2142	0.2126
rs4697695	4	9915850	SLC2A9	intronic	.	A	G	0.1339	0.0208	1.215e-10	0.2234	0.2206	0.2142	0.2126
rs13114828	4	10187812	WDR1,ZNF518B	intergenic	.	T	C	-0.1178	0.0183	1.217e-10	0.3522	0.3428	0.3496	0.3498
rs11936395	4	9929575	SLC2A9	intronic	.	A	G	-0.1658	0.0258	1.307e-10	0.8674	0.8686	0.8488	0.8542
rs11735463	4	10141515	WDR1,ZNF518B	intergenic	.	T	C	0.1176	0.0183	1.308e-10	0.6516	0.6573	0.6482	0.6579
rs11726425	4	10189075	WDR1,ZNF518B	intergenic	.	A	C	-0.1175	0.0183	1.356e-10	0.3533	0.3425	0.3509	0.3478
rs10016136	4	10191699	WDR1,ZNF518B	intergenic	.	A	T	0.1175	0.0183	1.356e-10	0.651	0.6566	0.6491	0.6519
rs759020	4	10242763	WDR1,ZNF518B	intergenic	.	A	C	0.1175	0.0183	1.356e-10	0.6533	0.6594	0.6551	0.6522
rs887726	4	10183869	WDR1,ZNF518B	intergenic	.	T	C	0.1174	0.0183	1.405e-10	0.648	0.6578	0.6517	0.6529
rs2622606	4	89084381	ABCG2	intronic	.	A	T	-0.1514	0.0236	1.406e-10	0.1611	0.1579	0.1517	0.1655
rs3114019	4	89081441	ABCG2	intronic	.	T	C	0.1514	0.0236	1.406e-10	0.8389	0.8421	0.8492	0.8345
rs9998005	4	10156558	WDR1,ZNF518B	intergenic	.	T	G	-0.118	0.0184	1.426e-10	0.3437	0.3403	0.3488	0.3448
rs10939741	4	10155346	WDR1,ZNF518B	intergenic	.	T	C	-0.1178	0.0184	1.532e-10	0.3439	0.3418	0.3483	0.3468
rs11736560	4	10154872	WDR1,ZNF518B	intergenic	.	T	C	-0.1177	0.0184	1.587e-10	0.3434	0.3413	0.3479	0.3451
rs2215692	4	10192015	WDR1,ZNF518B	intergenic	.	T	C	-0.117	0.0183	1.622e-10	0.3488	0.3434	0.3509	0.3481
rs28600873	4	10190527	WDR1,ZNF518B	intergenic	.	A	G	-0.117	0.0183	1.622e-10	0.3488	0.3434	0.3509	0.3478
rs28502741	4	10190581	WDR1,ZNF518B	intergenic	.	A	G	0.117	0.0183	1.622e-10	0.6512	0.6566	0.6487	0.6522
rs6838317	4	9916964	SLC2A9	intronic	.	T	C	0.1328	0.0208	1.718e-10	0.2237	0.2212	0.2147	0.2131
rs6821607	4	89074808	ABCG2	intronic	.	A	G	-0.1506	0.0236	1.755e-10	0.1605	0.1576	0.15	0.1655
rs4463062	4	10406994	WDR1,ZNF518B	intergenic	.	A	T	0.1108	0.0174	1.917e-10	0.5297	0.5408	0.5283	0.534
rs3109822	4	89075223	ABCG2	intronic	.	T	C	-0.1501	0.0236	2.015e-10	0.1604	0.1576	0.15	0.1653
rs6823778	4	10158163	WDR1,ZNF518B	intergenic	.	T	C	0.1106	0.0174	2.066e-10	0.5082	0.5141	0.5081	0.5059
rs2231164	4	89015857	ABCG2	intronic	.	T	C	-0.1125	0.0177	2.072e-10	0.5471	0.5488	0.5424	0.5548
rs139417574	11	62962481	SLC22A25	intronic	.	A	C	-0.5178	0.0816	2.216e-10	0.008647	0.01517	0.01285	0.01258
rs4697970	4	10200658	WDR1,ZNF518B	intergenic	.	A	G	-0.1161	0.0183	2.235e-10	0.3474	0.34	0.3479	0.3466
rs6814532	4	10154554	WDR1,ZNF518B	intergenic	.	A	G	0.116	0.0183	2.316e-10	0.6544	0.6569	0.6474	0.6426
rs2868419	4	10202879	WDR1,ZNF518B	intergenic	.	A	C	-0.116	0.0183	2.316e-10	0.3471	0.34	0.3466	0.3466
rs10027448	4	10206327	WDR1,ZNF518B	intergenic	.	T	C	-0.1159	0.0183	2.399e-10	0.3473	0.3397	0.347	0.3466
rs929576	4	10196058	WDR1,ZNF518B	intergenic	.	A	G	-0.1159	0.0183	2.399e-10	0.3477	0.34	0.3475	0.3463
rs4697976	4	10210390	WDR1,ZNF518B	intergenic	.	A	G	-0.1159	0.0183	2.399e-10	0.3473	0.3397	0.3466	0.3463
rs4697733	4	10205362	WDR1,ZNF518B	intergenic	.	T	C	0.1159	0.0183	2.399e-10	0.6533	0.6605	0.6538	0.6534
rs7689529	4	10209576	WDR1,ZNF518B	intergenic	.	T	C	0.1159	0.0183	2.399e-10	0.6527	0.6603	0.6534	0.6537
rs10033143	4	10207822	WDR1,ZNF518B	intergenic	.	T	C	-0.1159	0.0183	2.399e-10	0.3473	0.3397	0.347	0.3466
rs12642431	4	10012235	SLC2A9	intronic	.	A	T	0.1107	0.0175	2.521e-10	0.536	0.527	0.5317	0.5294
rs6822988	4	10012210	SLC2A9	intronic	.	A	C	-0.1107	0.0175	2.521e-10	0.464	0.473	0.4683	0.4702
rs2622604	4	89078924	ABCG2	intronic	.	T	C	-0.1499	0.0237	2.534e-10	0.1598	0.1562	0.1495	0.1645
rs4148152	4	89060909	ABCG2	intronic	.	T	C	0.1246	0.0197	2.534e-10	0.7317	0.7388	0.7412	0.7388
rs2231137	4	89061114	ABCG2	exonic	nonsynonymous SNV	T	C	-0.1246	0.0197	2.534e-10	0.2683	0.2612	0.2588	0.2612
rs4698049	4	10409770	WDR1,ZNF518B	intergenic	.	C	G	-0.1099	0.0174	2.683e-10	0.4704	0.4592	0.4717	0.4652
rs7697246	4	10408757	WDR1,ZNF518B	intergenic	.	T	C	0.1099	0.0174	2.683e-10	0.5296	0.541	0.5283	0.5353
rs139654976	11	63821140	MACROD1	intronic	.	A	T	-0.4271	0.0677	2.814e-10	-	0.03838	-	-
rs4610325	4	10413168	WDR1,ZNF518B	intergenic	.	T	C	-0.1104	0.0175	2.816e-10	0.4649	0.4519	0.4662	0.4583
rs6837659	4	10052610	SLC2A9,WDR1	intergenic	.	T	C	0.1099	0.0175	3.386e-10	0.5375	0.5282	0.5308	0.5296
rs2192089	4	10196109	WDR1,ZNF518B	intergenic	.	A	G	0.1149	0.0183	3.414e-10	0.6524	0.6603	0.6525	0.6539
rs2622625	4	89068737	ABCG2	intronic	.	T	C	-0.1506	0.024	3.496e-10	0.1556	0.1503	0.1452	0.1581
rs59234705	4	10026745	SLC2A9	intronic	.	T	C	0.1096	0.0175	3.78e-10	0.536	0.5265	0.53	0.5289
rs2725248	4	89068007	ABCG2	intronic	.	A	C	0.1503	0.024	3.789e-10	0.8442	0.8497	0.8548	0.8419
rs2215690	4	10195805	WDR1,ZNF518B	intergenic	.	A	C	-0.1145	0.0183	3.929e-10	0.3473	0.3397	0.3475	0.3461
rs2159866	4	10193236	WDR1,ZNF518B	intergenic	.	A	G	-0.1149	0.0184	4.25e-10	0.3446	0.34	0.3475	0.3453
rs116873087	12	112511913	NAA25	intronic	.	C	G	-0.1498	0.024	4.329e-10	0.1531	0.1672	0.156	0.1547
rs57897925	4	10053281	SLC2A9,WDR1	intergenic	.	A	G	-0.1092	0.0175	4.376e-10	0.4629	0.4731	0.4696	0.4704
rs6821843	4	10052528	SLC2A9,WDR1	intergenic	.	A	C	-0.1092	0.0175	4.376e-10	0.4629	0.4731	0.4696	0.4704
rs13148476	4	10025398	SLC2A9	intronic	.	T	C	-0.1092	0.0175	4.376e-10	0.4639	0.4735	0.47	0.4714
rs35334203	4	10046171	SLC2A9,WDR1	intergenic	.	T	C	-0.1092	0.0175	4.376e-10	0.4629	0.4735	0.4704	0.4704
rs3756233	4	10024157	SLC2A9	intronic	.	T	C	-0.1092	0.0175	4.376e-10	0.4639	0.4735	0.47	0.4714
rs6822023	4	10052594	SLC2A9,WDR1	intergenic	.	T	C	-0.1092	0.0175	4.376e-10	0.4629	0.4731	0.4696	0.4704
rs12499734	4	10051761	SLC2A9,WDR1	intergenic	.	T	C	-0.1092	0.0175	4.376e-10	0.4629	0.4731	0.4692	0.4704
rs36036984	4	10043632	SLC2A9,WDR1	intergenic	.	T	C	-0.1092	0.0175	4.376e-10	0.463	0.4733	0.4704	0.4704
rs35782952	4	10046095	SLC2A9,WDR1	intergenic	.	A	C	-0.1092	0.0175	4.376e-10	0.4629	0.4735	0.4704	0.4704
rs3775939	4	10025296	SLC2A9	intronic	.	C	G	0.1092	0.0175	4.376e-10	0.5361	0.5265	0.53	0.5289
rs11723970	4	9980462	SLC2A9	intronic	.	T	C	-0.1098	0.0176	4.414e-10	0.5502	0.5519	0.5566	0.553
rs2904185	4	89139832	ABCG2	intronic	.	T	C	0.1098	0.0176	4.414e-10	0.5706	0.5815	0.5754	0.5834
rs74377900	4	10004548	SLC2A9	intronic	.	A	G	0.2227	0.0357	4.429e-10	0.06053	0.06948	0.06255	-
rs79107516	4	10002226	SLC2A9	intronic	.	T	C	0.2227	0.0357	4.429e-10	0.06039	0.06948	0.06255	-
rs6820616	4	10030076	SLC2A9	intronic	.	A	G	-0.1091	0.0175	4.538e-10	0.4637	0.4735	0.47	0.4702
rs12108388	4	10054337	SLC2A9,WDR1	intergenic	.	A	T	-0.109	0.0175	4.707e-10	0.4572	0.4675	0.4636	0.4706
rs2241466	4	10159103	WDR1,ZNF518B	intergenic	.	T	C	0.1139	0.0183	4.845e-10	0.6536	0.6572	0.6512	0.6547
rs1860909	4	10279557	WDR1,ZNF518B	intergenic	.	T	C	0.1126	0.0181	4.94e-10	0.6264	0.6356	0.6375	0.65
rs13147600	4	10160489	WDR1,ZNF518B	intergenic	.	T	C	0.1144	0.0184	5.055e-10	0.655	0.6573	0.6521	0.6544
rs10516196	4	10040965	SLC2A9	intronic	.	T	C	-0.1088	0.0175	5.063e-10	0.4628	0.473	0.47	0.4702
rs16892474	4	10040220	SLC2A9	intronic	.	A	C	-0.1088	0.0175	5.063e-10	0.4628	0.473	0.47	0.4702
rs10516197	4	10042100	SLC2A9	upstream	.	T	C	-0.1088	0.0175	5.063e-10	0.4628	0.473	0.47	0.4702
rs16892493	4	10041647	SLC2A9	intronic	.	T	C	-0.1088	0.0175	5.063e-10	0.4628	0.473	0.47	0.4702
rs3775941	4	10025093	SLC2A9	intronic	.	A	T	-0.1088	0.0175	5.063e-10	0.4639	0.4733	0.47	0.4714
rs16892475	4	10040273	SLC2A9	intronic	.	A	C	0.1088	0.0175	5.063e-10	0.5372	0.527	0.53	0.5298
rs138158275	11	64860888	TMEM262,VPS51	intergenic	.	A	G	-0.4416	0.0711	5.266e-10	-	0.03565	-	-
rs4264794	4	89139826	ABCG2	intronic	.	A	T	0.1093	0.0176	5.291e-10	0.5714	0.5819	0.5758	0.5834
rs11066132	12	112468206	NAA25	intronic	.	T	C	-0.149	0.024	5.355e-10	0.1527	0.1672	0.156	0.1547
rs73227883	4	9979279	SLC2A9	intronic	.	T	C	-0.1092	0.0176	5.486e-10	0.5502	0.5528	0.5566	0.5533
rs77203987	4	10005207	SLC2A9	intronic	.	A	G	0.2207	0.0356	5.667e-10	0.06081	0.06917	0.06213	-
rs7685958	4	10042850	SLC2A9	upstream	.	C	G	0.1084	0.0175	5.855e-10	0.5374	0.527	0.53	0.5298
rs13122112	4	10021404	SLC2A9	intronic	.	A	G	-0.1084	0.0175	5.855e-10	0.463	0.473	0.4687	0.4714
rs13106922	4	10021759	SLC2A9	intronic	.	A	G	0.1084	0.0175	5.855e-10	0.5368	0.5269	0.5313	0.5289
rs13114106	4	10022125	SLC2A9	intronic	.	T	C	0.1084	0.0175	5.855e-10	0.5368	0.5269	0.5313	0.5291
rs3756234	4	10022474	SLC2A9	intronic	.	T	C	-0.1084	0.0175	5.855e-10	0.4632	0.4731	0.4687	0.4709
rs3775942	4	10020307	SLC2A9	intronic	.	A	G	-0.1083	0.0175	6.071e-10	0.4632	0.473	0.4687	0.4716
rs3775943	4	10019984	SLC2A9	intronic	.	T	C	0.1083	0.0175	6.071e-10	0.5368	0.527	0.5313	0.5281
rs2240723	4	10021151	SLC2A9	intronic	.	A	G	-0.1083	0.0175	6.071e-10	0.4632	0.473	0.4687	0.4716
rs2276963	4	10022839	SLC2A9	intronic	.	A	G	-0.1083	0.0175	6.071e-10	0.4633	0.4735	0.4687	0.4706
rs35249656	4	10038542	SLC2A9	intronic	.	A	G	-0.1082	0.0175	6.295e-10	0.4628	0.4727	0.47	0.4704
rs16892449	4	10038591	SLC2A9	intronic	.	C	G	-0.1082	0.0175	6.295e-10	0.4628	0.4727	0.47	0.4702
rs4930295	11	65390554	PCNX3	intronic	.	C	G	0.1174	0.019	6.453e-10	0.6944	0.6974	0.6928	0.6739
rs12642537	4	10037621	SLC2A9	intronic	.	A	G	-0.1081	0.0175	6.527e-10	0.4626	0.4725	0.4692	0.4702
rs6449441	4	10297239	WDR1,ZNF518B	intergenic	.	A	G	-0.1118	0.0181	6.542e-10	0.3633	0.3573	0.3616	0.3606
rs3109823	4	89064602	ABCG2	intronic	.	T	C	0.1439	0.0233	6.576e-10	0.8357	0.8394	0.847	0.8337
rs874079	4	10171105	WDR1,ZNF518B	intergenic	.	T	C	0.1074	0.0174	6.726e-10	0.5331	0.542	0.5291	0.5328
rs3756235	4	10015511	SLC2A9	intronic	.	T	G	0.108	0.0175	6.768e-10	0.537	0.527	0.5313	0.5308
rs12641340	4	10016426	SLC2A9	intronic	.	A	T	0.108	0.0175	6.768e-10	0.537	0.527	0.5313	0.5311
rs11066015	12	112168009	ACAD10	intronic	.	A	G	-0.1481	0.024	6.793e-10	0.153	0.1696	0.1568	0.1556
rs13115193	4	9982191	SLC2A9	intronic	.	T	C	0.1086	0.0176	6.809e-10	0.4488	0.4461	0.443	0.4472
rs66864335	11	65390803	PCNX3	intronic	.	A	G	-0.1172	0.019	6.898e-10	0.3056	0.3026	0.3076	0.3261
rs13135351	4	10033525	SLC2A9	intronic	.	A	G	-0.1079	0.0175	7.017e-10	0.4626	0.4725	0.4692	0.4702
rs1481013	4	89032679	ABCG2	intronic	.	T	C	-0.1133	0.0184	7.385e-10	0.3338	0.3325	-	-
rs74915949	4	10004778	SLC2A9	intronic	.	T	C	0.2192	0.0356	7.399e-10	0.06081	0.06963	0.06255	-
rs1860904	4	10357448	WDR1,ZNF518B	intergenic	.	A	G	0.1077	0.0175	7.542e-10	0.5336	0.5372	0.524	0.5239
rs16892420	4	10035715	SLC2A9	intronic	.	A	G	-0.1077	0.0175	7.542e-10	0.4625	0.4725	0.4692	0.4702
rs16892419	4	10035702	SLC2A9	intronic	.	A	C	-0.1077	0.0175	7.542e-10	0.4625	0.4725	0.4692	0.4702
rs10461113	4	10004248	SLC2A9	intronic	.	A	G	0.1073	0.0175	8.709e-10	0.5328	0.5223	0.527	0.5266
rs3822250	4	10036630	SLC2A9	intronic	.	T	C	-0.1073	0.0175	8.709e-10	0.4625	0.4724	0.4692	0.4699
rs2241486	4	10101083	WDR1	intronic	.	C	G	0.1073	0.0175	8.709e-10	0.5308	0.5305	0.527	0.5338
rs78963587	4	10006827	SLC2A9	intronic	.	T	C	0.2181	0.0356	8.989e-10	0.06081	0.06948	0.06213	-
rs7657096	4	10004000	SLC2A9	intronic	.	A	G	0.1072	0.0175	9.028e-10	0.5325	0.5217	0.527	0.5264
rs11066001	12	112119171	BRAP	intronic	.	T	C	0.147	0.024	9.068e-10	0.847	0.8299	0.8432	0.8451
rs882222	4	9981294	SLC2A9	intronic	.	A	G	0.1078	0.0176	9.068e-10	0.4497	0.448	0.4434	0.447
rs882223	4	9981625	SLC2A9	intronic	.	A	C	-0.1078	0.0176	9.068e-10	0.5503	0.552	0.5566	0.553
rs11730059	4	88887327	MEPE,SPP1	intergenic	.	A	G	0.1482	0.0242	9.127e-10	0.1554	0.149	0.1705	0.1423
rs4697950	4	10171644	WDR1,ZNF518B	intergenic	.	T	G	0.1065	0.0174	9.317e-10	0.5335	0.5428	0.5296	0.5335
rs2192087	4	10201579	WDR1,ZNF518B	intergenic	.	T	C	-0.1126	0.0184	9.383e-10	0.3455	0.3397	0.3466	0.3463
rs13103690	4	9972778	SLC2A9	intronic	.	T	G	0.1077	0.0176	9.398e-10	0.4502	0.4474	0.4434	0.4524
rs13103879	4	9972879	SLC2A9	intronic	.	T	C	0.1077	0.0176	9.398e-10	0.4502	0.4474	0.4434	0.4524
rs6449196	4	9973660	SLC2A9	intronic	.	T	C	-0.1077	0.0176	9.398e-10	0.5515	0.5528	0.5566	0.5809
rs62295971	4	9978142	SLC2A9	intronic	.	A	G	0.1077	0.0176	9.398e-10	0.4491	0.4472	0.4434	0.4462
rs3782886	12	112110489	BRAP	exonic	synonymous SNV	T	C	0.1468	0.024	9.555e-10	0.847	0.8289	0.8436	0.8448
rs13148836	4	10197718	WDR1,ZNF518B	intergenic	.	T	C	-0.1125	0.0184	9.708e-10	0.3457	0.3397	0.3475	0.3461
rs7441343	4	10356909	WDR1,ZNF518B	intergenic	.	A	G	0.1063	0.0174	1.001e-09	0.5322	0.5369	0.5236	0.5239
rs13135578	4	10206530	WDR1,ZNF518B	intergenic	.	T	G	0.1124	0.0184	1.004e-09	0.6547	0.6606	0.653	0.6537
rs13119002	4	10208903	WDR1,ZNF518B	intergenic	.	A	G	-0.1124	0.0184	1.004e-09	0.3453	0.3394	0.3466	0.3461
rs6830786	4	10101443	WDR1	intronic	.	T	C	-0.1069	0.0175	1.005e-09	0.4688	0.4689	0.473	0.4662
rs35908990	4	9976105	SLC2A9	intronic	.	A	G	0.1075	0.0176	1.009e-09	0.4483	0.4474	0.443	0.4467
rs56265379	11	64364395	SLC22A12	intronic	.	T	C	-0.1195	0.0196	1.081e-09	0.7276	0.7204	-	0.7417
rs2728121	4	88997102	PKD2	UTR3	.	T	C	0.1085	0.0178	1.091e-09	0.423	0.4017	0.3882	0.4011
rs4697990	4	10263774	WDR1,ZNF518B	intergenic	.	C	G	-0.1103	0.0181	1.102e-09	0.3646	0.3562	0.3629	0.3641
rs4697993	4	10264215	WDR1,ZNF518B	intergenic	.	A	G	-0.1102	0.0181	1.14e-09	0.3644	0.3563	0.3612	0.3641
rs4697991	4	10264182	WDR1,ZNF518B	intergenic	.	T	C	0.1102	0.0181	1.14e-09	0.6356	0.6438	0.6388	0.6359
rs1109775	4	10144760	WDR1,ZNF518B	intergenic	.	A	C	0.1059	0.0174	1.156e-09	0.4914	0.4933	0.497	0.4965
rs17246501	4	9985710	SLC2A9	intronic	.	A	C	-0.1071	0.0176	1.163e-09	0.5513	0.5557	0.5574	0.5557
rs2728119	4	88877531	MEPE,SPP1	intergenic	.	A	G	-0.1459	0.024	1.208e-09	0.8414	0.8477	0.829	0.8555
rs4646776	12	112230019	ALDH2	intronic	.	C	G	-0.1465	0.0241	1.211e-09	0.153	0.1672	0.1555	0.1556
rs759032	4	10265376	WDR1,ZNF518B	intergenic	.	A	C	0.1099	0.0181	1.265e-09	0.6357	0.6437	0.6388	0.6359
rs2110029	4	10266067	WDR1,ZNF518B	intergenic	.	A	G	0.1099	0.0181	1.265e-09	0.6357	0.6437	0.6388	0.6359
rs13127630	4	10055179	SLC2A9,WDR1	intergenic	.	T	G	-0.1062	0.0175	1.291e-09	0.4628	0.4706	0.4687	0.4709
rs7677430	4	10057807	SLC2A9,WDR1	intergenic	.	A	G	0.1062	0.0175	1.291e-09	0.5372	0.5294	0.5308	0.5306
rs7683832	4	10056082	SLC2A9,WDR1	intergenic	.	A	G	-0.1062	0.0175	1.291e-09	0.4628	0.4706	0.4692	0.4699
rs10939680	4	10055905	SLC2A9,WDR1	intergenic	.	A	T	-0.1062	0.0175	1.291e-09	0.4628	0.4706	0.4696	0.4699
rs10939679	4	10055855	SLC2A9,WDR1	intergenic	.	T	C	0.1062	0.0175	1.291e-09	0.5372	0.5294	0.5313	0.5303
rs13112782	4	10055123	SLC2A9,WDR1	intergenic	.	T	C	0.1062	0.0175	1.291e-09	0.5372	0.5294	0.5313	0.5294
rs10939681	4	10055964	SLC2A9,WDR1	intergenic	.	A	C	0.1062	0.0175	1.291e-09	0.5372	0.5294	0.5304	0.5301
rs4491984	4	89140356	ABCG2	intronic	.	T	C	0.1068	0.0176	1.294e-09	0.5586	0.5724	0.569	0.576
rs144504271	12	112627350	HECTD4	intronic	.	A	G	-0.148	0.0244	1.315e-09	0.1497	0.1591	0.1478	0.149
rs6449218	4	10009444	SLC2A9	intronic	.	T	C	0.2159	0.0356	1.323e-09	0.06081	0.06948	0.06213	-
rs6449338	4	10174781	WDR1,ZNF518B	intergenic	.	T	G	0.1061	0.0175	1.337e-09	0.5339	0.5428	0.53	0.5333
rs671	12	112241766	ALDH2	exonic	nonsynonymous SNV	A	G	-0.1461	0.0241	1.342e-09	0.1533	0.167	0.1551	0.1554
rs4698012	4	10285348	WDR1,ZNF518B	intergenic	.	T	C	0.1097	0.0181	1.355e-09	0.6358	0.6429	0.6392	0.6396
rs4698011	4	10285183	WDR1,ZNF518B	intergenic	.	T	C	-0.1097	0.0181	1.355e-09	0.3642	0.3571	0.3608	0.3604
rs4698013	4	10285381	WDR1,ZNF518B	intergenic	.	T	C	-0.1097	0.0181	1.355e-09	0.3642	0.3571	0.3608	0.3604
rs4697742	4	10285017	WDR1,ZNF518B	intergenic	.	C	G	0.1097	0.0181	1.355e-09	0.6358	0.6429	0.6392	0.6391
rs2080076	4	10171945	WDR1,ZNF518B	intergenic	.	A	C	0.106	0.0175	1.386e-09	0.534	0.5432	0.5304	0.5335
rs2098233	4	10172137	WDR1,ZNF518B	intergenic	.	T	C	-0.106	0.0175	1.386e-09	0.4658	0.4568	0.4696	0.4665
rs2098234	4	10172113	WDR1,ZNF518B	intergenic	.	C	G	0.106	0.0175	1.386e-09	0.5342	0.5432	0.5304	0.5335
rs16868326	4	10102593	WDR1	intronic	.	A	T	-0.1059	0.0175	1.436e-09	0.4686	0.4684	0.473	0.4662
rs74838002	4	10008678	SLC2A9	intronic	.	T	C	-0.2147	0.0355	1.468e-09	0.93905	0.93037	0.93787	-
rs4697954	4	10174529	WDR1,ZNF518B	intergenic	.	A	G	-0.1058	0.0175	1.487e-09	0.466	0.4569	0.47	0.466
rs10939816	4	10281364	WDR1,ZNF518B	intergenic	.	A	T	-0.1094	0.0181	1.502e-09	0.3639	0.3569	0.3625	0.3629
rs4698006	4	10283692	WDR1,ZNF518B	intergenic	.	C	G	-0.1094	0.0181	1.502e-09	0.3642	0.3571	0.3625	0.3626
rs10939817	4	10281493	WDR1,ZNF518B	intergenic	.	T	C	0.1094	0.0181	1.502e-09	0.6361	0.6431	0.638	0.6371
rs4698004	4	10282603	WDR1,ZNF518B	intergenic	.	A	G	-0.1094	0.0181	1.502e-09	0.3639	0.3569	0.362	0.3629
rs16895913	4	10281767	WDR1,ZNF518B	intergenic	.	C	G	-0.1094	0.0181	1.502e-09	0.3639	0.3569	0.362	0.3629
rs1541521	4	10283123	WDR1,ZNF518B	intergenic	.	C	G	0.1094	0.0181	1.502e-09	0.6358	0.6429	0.638	0.6376
rs734662	4	10281141	WDR1,ZNF518B	intergenic	.	A	G	-0.1094	0.0181	1.502e-09	0.3639	0.3569	0.362	0.3624
rs4698003	4	10282602	WDR1,ZNF518B	intergenic	.	T	C	-0.1094	0.0181	1.502e-09	0.3639	0.3569	0.362	0.3629
rs11931317	4	10356348	WDR1,ZNF518B	intergenic	.	A	G	-0.1057	0.0175	1.541e-09	0.4703	0.463	0.476	0.4756
rs4697952	4	10173019	WDR1,ZNF518B	intergenic	.	A	G	-0.1057	0.0175	1.541e-09	0.4657	0.4568	0.47	0.4665
rs4698007	4	10283716	WDR1,ZNF518B	intergenic	.	T	C	0.1093	0.0181	1.554e-09	0.6361	0.6429	0.6375	0.6374
rs1541520	4	10283498	WDR1,ZNF518B	intergenic	.	A	G	0.1093	0.0181	1.554e-09	0.6361	0.6429	0.6375	0.6374
rs6822046	4	88892117	MEPE,SPP1	intergenic	.	A	G	0.1461	0.0242	1.568e-09	0.1554	0.15	0.1727	0.1443
rs7678346	4	10054624	SLC2A9,WDR1	intergenic	.	T	C	-0.1056	0.0175	1.597e-09	0.4628	0.4701	0.4687	0.4716
rs10023457	4	89134704	ABCG2	intronic	.	A	T	0.1062	0.0176	1.599e-09	0.5795	0.5848	0.5844	0.5851
rs7659924	4	10054616	SLC2A9,WDR1	intergenic	.	C	G	-0.1054	0.0175	1.714e-09	0.4632	0.4718	0.4709	0.4716
rs35201034	4	10007451	SLC2A9	intronic	.	C	G	-0.1054	0.0175	1.714e-09	0.4695	0.4785	0.473	0.4736
rs11227230	11	65356674	EHBP1L1	intronic	.	A	G	-0.2323	0.0386	1.764e-09	0.0583	0.04672	0.05784	0.05599
rs4549382	4	10072468	SLC2A9,WDR1	intergenic	.	T	C	0.1053	0.0175	1.775e-09	0.5417	0.5314	0.5364	0.5335
rs34278912	11	65360243	EHBP1L1,KCNK7	downstream	.	A	G	-0.231	0.0384	1.792e-09	0.05844	0.04794	0.05784	0.05747
rs34893238	4	10104103	WDR1	intronic	.	C	G	0.1052	0.0175	1.839e-09	0.5321	0.5358	0.5274	0.5338
rs12504163	4	89124373	ABCG2	intronic	.	T	C	-0.1058	0.0176	1.84e-09	0.4205	0.4154	0.4087	0.4097
rs7672194	4	89126647	ABCG2	intronic	.	T	C	0.1058	0.0176	1.84e-09	0.5795	0.5846	0.5908	0.5903
rs11737420	4	89127481	ABCG2	intronic	.	A	G	0.1058	0.0176	1.84e-09	0.5796	0.5848	0.5908	0.5903
rs2869214	4	10265633	WDR1,ZNF518B	intergenic	.	A	G	0.1088	0.0181	1.843e-09	0.6351	0.6411	0.6388	0.6359
rs4697718	4	10174139	WDR1,ZNF518B	intergenic	.	T	C	-0.1051	0.0175	1.905e-09	0.466	0.4569	0.4683	0.466
rs4697721	4	10174217	WDR1,ZNF518B	intergenic	.	C	G	0.1051	0.0175	1.905e-09	0.534	0.5429	0.5317	0.5335
rs4697720	4	10174190	WDR1,ZNF518B	intergenic	.	C	G	-0.1051	0.0175	1.905e-09	0.466	0.4571	0.4683	0.4665
rs4697719	4	10174158	WDR1,ZNF518B	intergenic	.	A	G	0.1051	0.0175	1.905e-09	0.534	0.5429	0.5313	0.5335
rs4693923	4	88888113	MEPE,SPP1	intergenic	.	A	G	0.1452	0.0242	1.973e-09	0.1555	0.1497	0.1731	0.145
rs11724641	4	10166994	WDR1,ZNF518B	intergenic	.	A	G	0.105	0.0175	1.973e-09	0.5325	0.5414	0.5313	0.536
rs7661209	4	10359607	WDR1,ZNF518B	intergenic	.	A	G	0.105	0.0175	1.973e-09	0.53	0.5387	0.5244	0.5244
rs7680825	4	10358790	WDR1,ZNF518B	intergenic	.	C	G	-0.105	0.0175	1.973e-09	0.47	0.4613	0.4756	0.4756
rs11731597	4	10075485	WDR1	downstream	.	T	C	-0.105	0.0175	1.973e-09	0.4681	0.4619	0.4713	0.4578
rs566530	6	25878361	SLC17A3,SLC17A2	intergenic	.	T	C	-0.1452	0.0242	1.973e-09	0.1452	0.1597	0.153	0.1601
rs10019314	4	89138621	ABCG2	intronic	.	T	G	-0.1056	0.0176	1.973e-09	0.4202	0.4149	0.4165	0.4149
rs6819328	4	89137318	ABCG2	intronic	.	T	C	0.1055	0.0176	2.043e-09	0.5795	0.5848	0.584	0.5851
rs12231737	12	112574616	TRAFD1	intronic	.	T	C	-0.1425	0.0238	2.132e-09	0.1558	0.1711	0.156	0.1618
rs11066008	12	112140669	ACAD10	intronic	.	A	G	0.1227	0.0205	2.159e-09	0.7689	0.7627	0.7759	0.7832
rs887727	4	10183819	WDR1,ZNF518B	intergenic	.	A	G	0.104	0.0174	2.273e-09	0.5297	0.5423	0.5321	0.5338
rs10007603	4	89138878	ABCG2	intronic	.	C	G	-0.1049	0.0176	2.519e-09	0.4215	0.4149	0.4165	0.4149
rs6840723	4	89140833	ABCG2	intronic	.	A	C	0.1048	0.0176	2.608e-09	0.5722	0.5721	0.5728	0.5844
rs78069066	12	112337924	ADAM1A	ncRNA_exonic	.	A	G	-0.1435	0.0241	2.611e-09	0.1516	0.1687	0.153	0.1539
rs1860892	4	10256455	WDR1,ZNF518B	intergenic	.	C	G	-0.1082	0.0182	2.764e-09	0.3612	0.3557	0.359	0.3636
rs4697734	4	10256212	WDR1,ZNF518B	intergenic	.	A	G	0.1082	0.0182	2.764e-09	0.6388	0.6443	0.641	0.6364
rs4697994	4	10264237	WDR1,ZNF518B	intergenic	.	A	G	-0.1076	0.0181	2.769e-09	0.3619	0.3563	0.3603	0.3641
rs7670692	4	10267078	WDR1,ZNF518B	intergenic	.	C	G	0.1076	0.0181	2.769e-09	0.6384	0.6435	0.6414	0.6362
rs77376600	4	9992231	SLC2A9	intronic	.	T	C	0.2134	0.0359	2.777e-09	0.05872	0.06978	0.0617	-
rs79105258	12	111718231	CUX2	intronic	.	A	C	-0.1367	0.023	2.79e-09	0.1795	0.1826	0.174	0.1576
rs7673788	4	10170174	WDR1,ZNF518B	intergenic	.	A	C	-0.104	0.0175	2.801e-09	0.457	0.451	0.4627	0.461
rs7679297	4	10170105	WDR1,ZNF518B	intergenic	.	T	G	-0.104	0.0175	2.801e-09	0.4572	0.4508	0.4627	0.4605
rs9997234	4	10185854	WDR1,ZNF518B	intergenic	.	T	G	-0.1034	0.0174	2.807e-09	0.4702	0.458	0.4687	0.4679
rs4697985	4	10255937	WDR1,ZNF518B	intergenic	.	A	G	-0.1081	0.0182	2.858e-09	0.3609	0.3557	0.3586	0.3636
rs4697735	4	10256289	WDR1,ZNF518B	intergenic	.	T	C	-0.1081	0.0182	2.858e-09	0.3609	0.3557	0.3586	0.3636
rs10489077	4	10255805	WDR1,ZNF518B	intergenic	.	C	G	-0.1081	0.0182	2.858e-09	0.3609	0.3557	0.3582	0.3636
rs12505722	4	10261561	WDR1,ZNF518B	intergenic	.	T	G	-0.1081	0.0182	2.858e-09	0.3605	0.3557	0.3573	0.3636
rs1860913	4	10260302	WDR1,ZNF518B	intergenic	.	T	C	0.1081	0.0182	2.858e-09	0.6395	0.6443	0.6418	0.6364
rs4697737	4	10261053	WDR1,ZNF518B	intergenic	.	T	C	-0.1081	0.0182	2.858e-09	0.3605	0.3557	0.3578	0.3636
rs4697988	4	10259959	WDR1,ZNF518B	intergenic	.	T	C	-0.1081	0.0182	2.858e-09	0.3605	0.3557	0.3582	0.3636
rs7688808	4	10266967	WDR1,ZNF518B	intergenic	.	T	C	0.1075	0.0181	2.864e-09	0.6384	0.6437	0.6414	0.6359
rs7685806	4	10081201	WDR1	intronic	.	A	G	-0.1039	0.0175	2.9e-09	0.4689	0.4654	0.4726	0.4635
rs6449183	4	9970691	SLC2A9	intronic	.	A	C	-0.1039	0.0175	2.9e-09	0.5361	0.5416	0.5441	0.5338
rs1860889	4	10256936	WDR1,ZNF518B	intergenic	.	T	C	0.108	0.0182	2.955e-09	0.6384	0.644	0.6405	0.6364
rs1860890	4	10256784	WDR1,ZNF518B	intergenic	.	A	C	0.108	0.0182	2.955e-09	0.6384	0.644	0.6405	0.6364
rs2192098	4	10266577	WDR1,ZNF518B	intergenic	.	A	T	0.1074	0.0181	2.962e-09	0.6385	0.6437	0.6414	0.6359
rs2110028	4	10266256	WDR1,ZNF518B	intergenic	.	T	C	0.1074	0.0181	2.962e-09	0.6385	0.6437	0.6414	0.6359
rs11728574	4	10267730	WDR1,ZNF518B	intergenic	.	T	C	0.1074	0.0181	2.962e-09	0.6377	0.6434	0.6397	0.6352
rs12505561	4	10261702	WDR1,ZNF518B	intergenic	.	A	G	-0.1079	0.0182	3.056e-09	0.3615	0.356	0.3586	0.3641
rs1860912	4	10260477	WDR1,ZNF518B	intergenic	.	A	C	-0.1079	0.0182	3.056e-09	0.3609	0.356	0.3586	0.3636
rs17013584	4	88872963	MEPE,SPP1	intergenic	.	A	G	0.1411	0.0238	3.056e-09	0.1625	0.1528	0.1718	0.1475
rs16895419	4	10261686	WDR1,ZNF518B	intergenic	.	T	G	0.1079	0.0182	3.056e-09	0.6385	0.644	0.6405	0.6359
rs2215687	4	10257734	WDR1,ZNF518B	intergenic	.	A	G	0.1079	0.0182	3.056e-09	0.6385	0.644	0.6405	0.6364
rs34448220	4	10145910	WDR1,ZNF518B	intergenic	.	A	G	0.1073	0.0181	3.063e-09	0.63	0.6336	0.6401	0.6411
rs4697960	4	10187263	WDR1,ZNF518B	intergenic	.	C	G	0.1031	0.0174	3.118e-09	0.5297	0.5417	0.5313	0.5321
rs10791821	11	65368323	MAP3K11	intronic	.	A	G	-0.2287	0.0386	3.125e-09	0.05872	0.04627	0.06384	0.06167
rs4235359	4	10243314	WDR1,ZNF518B	intergenic	.	T	C	-0.1078	0.0182	3.16e-09	0.3611	0.3553	0.3573	0.3631
rs2192099	4	10258622	WDR1,ZNF518B	intergenic	.	T	C	-0.1078	0.0182	3.16e-09	0.3612	0.356	0.359	0.3636
rs2080071	4	10243110	WDR1,ZNF518B	intergenic	.	T	C	0.1078	0.0182	3.16e-09	0.6389	0.6447	0.6427	0.6369
rs4697982	4	10243378	WDR1,ZNF518B	intergenic	.	A	G	0.1078	0.0182	3.16e-09	0.6389	0.6447	0.6427	0.6369
rs4697997	4	10270010	WDR1,ZNF518B	intergenic	.	T	C	-0.1071	0.0181	3.276e-09	0.3611	0.3565	0.3578	0.3626
rs7692419	4	10170045	WDR1,ZNF518B	intergenic	.	A	G	0.1035	0.0175	3.333e-09	0.5424	0.549	0.5373	0.5392
rs917827	4	10295500	WDR1,ZNF518B	intergenic	.	T	C	-0.1029	0.0174	3.343e-09	0.4757	0.4694	0.4756	0.4867
rs1541522	4	10263245	WDR1,ZNF518B	intergenic	.	A	G	-0.1076	0.0182	3.378e-09	0.3614	0.3562	0.3586	0.3636
rs11066280	12	112817783	HECTD4	intronic	.	A	T	-0.1365	0.0231	3.44e-09	0.1686	0.1863	0.1581	-
rs28414564	4	10190454	WDR1,ZNF518B	intergenic	.	A	G	-0.1028	0.0174	3.462e-09	0.4657	0.4572	0.4679	0.4665
rs28528791	4	10190535	WDR1,ZNF518B	intergenic	.	T	C	-0.1028	0.0174	3.462e-09	0.4657	0.4572	0.4683	0.4665
rs4697966	4	10190074	WDR1,ZNF518B	intergenic	.	A	G	0.1028	0.0174	3.462e-09	0.5344	0.5417	0.5334	0.5284
rs1151503	11	65357697	EHBP1L1	intronic	.	A	G	-0.2297	0.0389	3.529e-09	0.05774	0.04566	0.05741	0.05402
rs4697705	4	10108127	WDR1	intronic	.	A	G	-0.1039	0.0176	3.561e-09	0.4276	0.4166	0.4336	0.4193
rs2725270	4	89007921	PKD2,ABCG2	intergenic	.	A	C	0.1038	0.0176	3.685e-09	0.4324	0.4166	0.4096	0.4228
rs4697751	4	10352506	WDR1,ZNF518B	intergenic	.	A	G	-0.1026	0.0174	3.712e-09	0.4805	0.4684	0.4811	0.4825
rs4697744	4	10298147	WDR1,ZNF518B	intergenic	.	A	G	-0.1024	0.0174	3.979e-09	0.4802	0.4722	0.4794	0.4879
rs6856707	4	10297330	WDR1,ZNF518B	intergenic	.	A	G	-0.1024	0.0174	3.979e-09	0.4802	0.4721	0.4794	0.4867
rs4698017	4	10298094	WDR1,ZNF518B	intergenic	.	A	G	0.1024	0.0174	3.979e-09	0.5198	0.5278	0.5206	0.5121
rs6449414	4	10268539	WDR1,ZNF518B	intergenic	.	T	C	0.1065	0.0181	4.005e-09	0.6372	0.6434	0.6392	0.6357
rs4697996	4	10269833	WDR1,ZNF518B	intergenic	.	A	C	-0.1065	0.0181	4.005e-09	0.3612	0.3565	0.3578	0.3626
rs1860907	4	10296699	WDR1,ZNF518B	intergenic	.	T	C	-0.1023	0.0174	4.12e-09	0.4801	0.4722	0.4794	0.4872
rs2725201	4	88999306	PKD2	downstream	.	T	G	-0.1028	0.0175	4.247e-09	0.5197	0.5272	0.536	0.5294
rs2080077	4	10300382	WDR1,ZNF518B	intergenic	.	A	G	-0.1022	0.0174	4.265e-09	0.4802	0.473	0.4794	0.4879
rs4697739	4	10269356	WDR1,ZNF518B	intergenic	.	T	C	0.1063	0.0181	4.282e-09	0.6381	0.6434	0.6405	0.6359
rs4326800	11	65367253	MAP3K11	intronic	.	T	C	-0.2261	0.0385	4.287e-09	0.059	0.04627	0.06384	0.06167
rs7678012	4	9993772	SLC2A9	intronic	.	T	C	-0.1033	0.0176	4.376e-09	0.5538	0.5611	0.5638	0.5575
rs17187075	4	9990328	SLC2A9	intronic	.	C	G	0.1033	0.0176	4.376e-09	0.4474	0.4389	0.4379	0.4425
rs2725203	4	88995795	PKD2	intronic	.	T	C	-0.1027	0.0175	4.396e-09	0.5212	0.5278	0.5497	0.5338
rs11724141	4	10252304	WDR1,ZNF518B	intergenic	.	A	C	-0.1068	0.0182	4.407e-09	0.3609	0.3551	0.3586	0.3636
rs13120791	4	10244613	WDR1,ZNF518B	intergenic	.	C	G	-0.1067	0.0182	4.556e-09	0.3611	0.3547	0.3573	0.3629
rs4697748	4	10319699	WDR1,ZNF518B	intergenic	.	T	C	-0.102	0.0174	4.571e-09	0.4812	0.4738	0.4777	0.4874
rs10014800	4	10302493	WDR1,ZNF518B	intergenic	.	A	G	0.1019	0.0174	4.732e-09	0.5197	0.5262	0.5201	0.5128
rs4461524	4	10074170	SLC2A9,WDR1	intergenic	.	A	T	0.1023	0.0175	5.044e-09	0.5278	0.547	0.524	0.5878
rs4697752	4	10353381	WDR1,ZNF518B	intergenic	.	T	C	-0.1017	0.0174	5.071e-09	0.4826	0.4684	0.4799	0.4827
rs2098237	4	10300442	WDR1,ZNF518B	intergenic	.	T	C	-0.1017	0.0174	5.071e-09	0.4802	0.4735	0.4794	0.4879
rs2098236	4	10300472	WDR1,ZNF518B	intergenic	.	C	G	0.1017	0.0174	5.071e-09	0.5198	0.5265	0.5206	0.5128
rs6829883	4	10199780	WDR1,ZNF518B	intergenic	.	A	C	-0.1017	0.0174	5.071e-09	0.4643	0.4534	0.4653	0.4647
rs7656113	4	89166536	ABCG2,PPM1K	intergenic	.	A	C	-0.1069	0.0183	5.172e-09	0.3365	0.3548	0.3051	0.337
rs6839820	4	10296114	WDR1,ZNF518B	intergenic	.	T	C	0.1016	0.0174	5.249e-09	0.5198	0.5278	0.5206	0.5121
rs4697750	4	10351706	WDR1,ZNF518B	intergenic	.	A	G	-0.1016	0.0174	5.249e-09	0.4806	0.4678	0.4811	0.4827
rs10939829	4	10300819	WDR1,ZNF518B	intergenic	.	T	G	0.1016	0.0174	5.249e-09	0.5197	0.5265	0.5206	0.5123
rs4698018	4	10301037	WDR1,ZNF518B	intergenic	.	A	C	-0.1016	0.0174	5.249e-09	0.4803	0.4735	0.4794	0.4872
rs917821	4	10241132	WDR1,ZNF518B	intergenic	.	A	C	0.1062	0.0182	5.374e-09	0.6389	0.6458	0.6427	0.6369
rs4292328	4	9970962	SLC2A9	intronic	.	T	C	-0.1021	0.0175	5.402e-09	0.5353	0.5419	0.5433	0.5664
rs757628	4	10290297	WDR1,ZNF518B	intergenic	.	T	C	-0.1015	0.0174	5.433e-09	0.4801	0.4721	0.4799	0.481
rs2098230	4	10242924	WDR1,ZNF518B	intergenic	.	T	C	0.1061	0.0182	5.554e-09	0.6389	0.6455	0.6427	0.6369
rs2098229	4	10242948	WDR1,ZNF518B	intergenic	.	C	G	0.1061	0.0182	5.554e-09	0.6389	0.6455	0.6427	0.6369
rs741075	4	10242582	WDR1,ZNF518B	intergenic	.	T	C	0.1061	0.0182	5.554e-09	0.6389	0.6455	0.6427	0.6369
rs2013714	4	10242366	WDR1,ZNF518B	intergenic	.	T	C	-0.1061	0.0182	5.554e-09	0.3611	0.3545	0.3573	0.3631
rs6449445	4	10302746	WDR1,ZNF518B	intergenic	.	A	T	0.1014	0.0174	5.623e-09	0.5195	0.5262	0.5201	0.5128
rs759027	4	10290233	WDR1,ZNF518B	intergenic	.	A	T	0.1014	0.0174	5.623e-09	0.5201	0.5279	0.5201	0.5195
rs2868936	4	10289754	WDR1,ZNF518B	intergenic	.	A	T	-0.1014	0.0174	5.623e-09	0.4799	0.4721	0.4799	0.4798
rs11947517	4	10209251	WDR1,ZNF518B	intergenic	.	A	G	-0.1013	0.0174	5.82e-09	0.4643	0.4531	0.4653	0.4642
rs7685241	4	10286665	WDR1,ZNF518B	intergenic	.	A	G	0.1013	0.0174	5.82e-09	0.5198	0.5278	0.521	0.5232
rs7670709	4	10288932	WDR1,ZNF518B	intergenic	.	T	C	0.1013	0.0174	5.82e-09	0.5198	0.5279	0.5197	0.5215
rs7677806	4	10383005	WDR1,ZNF518B	intergenic	.	T	C	0.1013	0.0174	5.82e-09	0.5156	0.5275	0.5167	0.518
rs10939818	4	10286962	WDR1,ZNF518B	intergenic	.	T	G	0.1013	0.0174	5.82e-09	0.5198	0.5278	0.521	0.5232
rs2110027	4	10303695	WDR1,ZNF518B	intergenic	.	C	G	0.1012	0.0174	6.024e-09	0.5194	0.5262	0.5197	0.5133
rs11932349	4	10287251	WDR1,ZNF518B	intergenic	.	A	G	-0.1012	0.0174	6.024e-09	0.4802	0.4721	0.479	0.4771
rs11945358	4	10287559	WDR1,ZNF518B	intergenic	.	T	G	0.1012	0.0174	6.024e-09	0.5198	0.5279	0.521	0.5222
rs984723	4	10344624	WDR1,ZNF518B	intergenic	.	T	C	-0.1012	0.0174	6.024e-09	0.4805	0.4697	0.4816	0.4867
rs10489068	4	10287268	WDR1,ZNF518B	intergenic	.	A	G	-0.1012	0.0174	6.024e-09	0.4802	0.4721	0.479	0.4778
rs769091	4	10289280	WDR1,ZNF518B	intergenic	.	A	T	-0.1012	0.0174	6.024e-09	0.4801	0.4721	0.4803	0.479
rs10029588	4	89101744	ABCG2	intronic	.	A	T	0.1087	0.0187	6.142e-09	0.6812	0.6986	-	-
rs6851536	4	10372966	WDR1,ZNF518B	intergenic	.	T	C	0.1011	0.0174	6.234e-09	0.516	0.527	0.5167	0.518
rs4697979	4	10240170	WDR1,ZNF518B	intergenic	.	T	C	-0.1057	0.0182	6.334e-09	0.3603	0.3542	0.3573	0.3629
rs1183200	6	25818646	SLC17A1	intronic	.	C	G	0.1457	0.0251	6.445e-09	0.8654	0.8527	0.8582	0.8552
rs1185567	6	25818588	SLC17A1	intronic	.	A	G	-0.1457	0.0251	6.445e-09	0.1346	0.1473	0.1418	0.1448
rs4698025	4	10305157	WDR1,ZNF518B	intergenic	.	A	G	-0.101	0.0174	6.452e-09	0.4795	0.4735	0.4807	0.4869
rs1001218	4	10169218	WDR1,ZNF518B	intergenic	.	T	C	0.1439	0.0248	6.536e-09	0.6597	-	0.6577	0.6581
rs28705061	4	10350449	WDR1,ZNF518B	intergenic	.	C	G	0.1009	0.0174	6.677e-09	0.519	0.5316	0.5189	0.5173
rs4697747	4	10319663	WDR1,ZNF518B	intergenic	.	T	C	0.1009	0.0174	6.677e-09	0.5192	0.5267	0.5223	0.5126
rs4697980	4	10240178	WDR1,ZNF518B	intergenic	.	T	C	-0.1054	0.0182	6.988e-09	0.3593	0.3536	0.356	0.3629
rs77377473	4	89061802	ABCG2	intronic	.	A	G	0.1384	0.0239	7.005e-09	0.8421	0.8507	0.8488	0.8384
rs13124563	4	9927553	SLC2A9	intronic	.	A	G	-0.1013	0.0175	7.099e-09	0.5406	0.5407	0.5476	0.5348
rs12501750	4	10382709	WDR1,ZNF518B	intergenic	.	C	G	0.1007	0.0174	7.15e-09	0.5156	0.5276	0.5167	0.5187
rs6449449	4	10311707	WDR1,ZNF518B	intergenic	.	T	C	0.1007	0.0174	7.15e-09	0.5066	0.5196	0.5086	0.5094
rs9990701	4	10388610	WDR1,ZNF518B	intergenic	.	A	G	-0.1007	0.0174	7.15e-09	0.4809	0.4674	0.482	0.481
rs2192084	4	10347051	WDR1,ZNF518B	intergenic	.	T	G	-0.1006	0.0174	7.399e-09	0.4806	0.4695	0.4807	0.4859
rs10028964	4	10335002	WDR1,ZNF518B	intergenic	.	C	G	-0.1006	0.0174	7.399e-09	0.481	0.4692	0.4811	0.4877
rs7688090	4	10335294	WDR1,ZNF518B	intergenic	.	C	G	-0.1006	0.0174	7.399e-09	0.481	0.4692	0.4816	0.4877
rs4697959	4	10185519	WDR1,ZNF518B	intergenic	.	C	G	0.1046	0.0181	7.514e-09	0.6346	0.6446	0.641	0.6379
rs6449140	4	9936437	SLC2A9	intronic	.	C	G	-0.1011	0.0175	7.598e-09	0.541	0.5413	0.548	0.5355
rs4447863	4	9938969	SLC2A9	intronic	.	T	C	0.1011	0.0175	7.598e-09	0.459	0.4587	0.452	0.4645
rs1078457	11	65380124	MAP3K11	intronic	.	T	C	-0.1109	0.0192	7.648e-09	0.2989	0.2961	-	0.3185
rs10939762	4	10186043	WDR1,ZNF518B	intergenic	.	T	G	-0.1045	0.0181	7.765e-09	0.3657	0.3557	0.359	0.3624
rs6849583	4	10372790	WDR1,ZNF518B	intergenic	.	A	G	0.1004	0.0174	7.922e-09	0.5162	0.527	0.5167	0.518
rs1544599	4	10349168	WDR1,ZNF518B	intergenic	.	A	G	0.1004	0.0174	7.922e-09	0.5195	0.5305	0.5193	0.517
rs1165152	6	25818766	SLC17A1	intronic	.	A	G	-0.1441	0.025	8.214e-09	0.1347	0.1476	0.1418	0.1448
rs13112015	4	9933796	SLC2A9	intronic	.	T	C	-0.1008	0.0175	8.411e-09	0.5409	0.541	0.548	0.5353
rs13122290	4	9933832	SLC2A9	intronic	.	A	G	0.1008	0.0175	8.411e-09	0.4591	0.459	0.452	0.4647
rs2241465	4	10159020	WDR1,ZNF518B	intergenic	.	T	C	0.1002	0.0174	8.48e-09	0.5329	0.542	0.5317	0.5372
rs4697749	4	10347284	WDR1,ZNF518B	intergenic	.	C	G	0.1002	0.0174	8.48e-09	0.5194	0.5311	0.5193	0.5136
rs9999470	4	10317023	WDR1,ZNF518B	intergenic	.	T	C	-0.1174	0.0204	8.669e-09	0.7509	0.7591	0.7584	0.7768
rs6849037	4	10348431	WDR1,ZNF518B	intergenic	.	T	G	0.1001	0.0174	8.774e-09	0.5195	0.5311	0.5193	0.5168
rs4698037	4	10348895	WDR1,ZNF518B	intergenic	.	A	G	-0.1001	0.0174	8.774e-09	0.4805	0.4689	0.4807	0.4827
rs11943393	4	10374005	WDR1,ZNF518B	intergenic	.	A	G	-0.1001	0.0174	8.774e-09	0.4838	0.4728	0.4833	0.482
rs2817188	6	25807603	SLC17A1	intronic	.	A	G	-0.1443	0.0251	8.977e-09	0.1331	0.1473	0.1418	0.1445
rs2762353	6	25794431	SLC17A1	intronic	.	A	G	-0.1443	0.0251	8.977e-09	0.1331	0.1473	0.1401	0.1445
rs2328895	6	25802083	SLC17A1	intronic	.	T	C	0.1443	0.0251	8.977e-09	0.8669	0.8527	0.8582	0.8555
rs1165213	6	25799676	SLC17A1	intronic	.	A	G	0.1443	0.0251	8.977e-09	0.8669	0.8527	0.8582	0.8555
rs1165209	6	25801319	SLC17A1	intronic	.	A	G	0.1443	0.0251	8.977e-09	0.8669	0.8527	0.8582	0.8555
rs1165199	6	25809087	SLC17A1	intronic	.	T	C	0.1443	0.0251	8.977e-09	0.8669	0.8527	0.8582	0.8555
rs1165215	6	25798932	SLC17A1	intronic	.	A	G	0.1443	0.0251	8.977e-09	0.8669	0.8527	0.8582	0.8555
rs1359232	6	25809716	SLC17A1	intronic	.	A	C	-0.1443	0.0251	8.977e-09	0.1331	0.1473	0.1418	0.1445
rs1165196	6	25813150	SLC17A1	exonic	nonsynonymous SNV	A	G	0.1443	0.0251	8.977e-09	0.8669	0.8527	0.8582	0.8555
rs1177442	6	25809069	SLC17A1	intronic	.	A	G	-0.1443	0.0251	8.977e-09	0.1331	0.1473	0.1418	0.1445
rs61884366	11	64350528	SLC22A11,SLC22A12	intergenic	.	A	G	-0.1236	0.0215	8.986e-09	0.2105	0.2148	0.2284	0.2087
rs1165153	6	25817789	SLC17A1	intronic	.	A	G	-0.1437	0.025	9.031e-09	0.1349	0.1473	0.1418	0.1448
rs764751	4	10297417	WDR1,ZNF518B	intergenic	.	A	G	0.1023	0.0178	9.074e-09	0.4045	0.3997	0.3976	0.3885
rs28798076	4	10298704	WDR1,ZNF518B	intergenic	.	A	C	0.1023	0.0178	9.074e-09	0.4045	0.3997	0.3976	0.3885
rs11732092	4	10377405	WDR1,ZNF518B	intergenic	.	T	G	-0.1	0.0174	9.077e-09	0.4835	0.4728	0.4833	0.4813
rs4698033	4	10319571	WDR1,ZNF518B	intergenic	.	T	G	0.0999	0.0174	9.391e-09	0.5212	0.5267	0.5223	0.5126
rs144617947	11	62840008	SLC22A8,SLC22A24	intergenic	.	A	G	0.526	0.0918	1.005e-08	-	0.97952	-	0.9815
rs11937220	4	10289874	WDR1,ZNF518B	intergenic	.	T	C	-0.0997	0.0174	1.005e-08	0.4795	0.4707	0.4794	0.4798
rs17246745	4	9994583	SLC2A9	intronic	.	T	C	-0.1008	0.0176	1.021e-08	0.5544	0.5611	0.5634	0.5883
rs4697698	4	9942577	SLC2A9	intronic	.	T	C	0.1002	0.0175	1.03e-08	0.4621	0.4619	0.452	0.466
rs4698043	4	10378602	WDR1,ZNF518B	intergenic	.	T	G	0.0996	0.0174	1.04e-08	0.5159	0.5272	0.5167	0.518
rs3796836	4	10011345	SLC2A9	intronic	.	A	G	-0.1001	0.0175	1.065e-08	0.5455	0.5493	0.5536	0.5799
rs6823622	4	10293550	WDR1,ZNF518B	intergenic	.	T	C	-0.1018	0.0178	1.071e-08	0.5955	0.6	0.6011	0.611
rs17410228	4	10293031	WDR1,ZNF518B	intergenic	.	A	C	-0.1018	0.0178	1.071e-08	0.5957	0.6001	0.6007	0.6115
rs9884298	4	10292030	WDR1,ZNF518B	intergenic	.	T	G	0.1018	0.0178	1.071e-08	0.4043	0.4	0.3993	0.3885
rs12640038	4	10286823	WDR1,ZNF518B	intergenic	.	T	C	0.1018	0.0178	1.071e-08	0.4038	0.4	0.3985	0.3917
rs9291680	4	10292034	WDR1,ZNF518B	intergenic	.	T	C	-0.1018	0.0178	1.071e-08	0.5957	0.6	0.6007	0.611
rs1165154	6	25817216	SLC17A1	intronic	.	T	C	-0.1435	0.0251	1.083e-08	0.1346	0.1473	0.1418	0.1448
rs7692559	4	10290726	WDR1,ZNF518B	intergenic	.	A	G	-0.1017	0.0178	1.107e-08	0.5957	0.5992	0.6011	0.611
rs3756236	4	10013463	SLC2A9	intronic	.	A	T	0.0999	0.0175	1.139e-08	0.4548	0.4508	0.4464	0.4524
rs3756237	4	10013378	SLC2A9	intronic	.	A	G	0.0999	0.0175	1.139e-08	0.4548	0.4508	0.4464	0.4524
rs6813813	4	10293946	WDR1,ZNF518B	intergenic	.	T	C	0.1016	0.0178	1.144e-08	0.4045	0.4	0.3989	0.3885
rs6449438	4	10291063	WDR1,ZNF518B	intergenic	.	T	C	0.1016	0.0178	1.144e-08	0.4043	0.4006	0.3989	0.389
rs10031806	4	10343578	WDR1,ZNF518B	intergenic	.	C	G	0.0993	0.0174	1.151e-08	0.5188	0.5309	0.5184	0.5133
rs759029	4	10289572	WDR1,ZNF518B	intergenic	.	C	G	0.1015	0.0178	1.182e-08	0.4045	0.4008	0.3989	0.3888
rs1860905	4	10318836	WDR1,ZNF518B	intergenic	.	C	G	0.0992	0.0174	1.19e-08	0.5216	0.5265	0.5227	0.5126
rs1165195	6	25815080	SLC17A1	intronic	.	T	G	-0.1431	0.0251	1.19e-08	0.1332	0.1473	0.1418	0.1448
rs2725206	4	88984548	PKD2	intronic	.	T	C	0.1003	0.0176	1.206e-08	0.4847	0.4639	0.4584	0.4677
rs3733586	4	9997534	SLC2A9	intronic	.	T	C	0.1003	0.0176	1.206e-08	0.4471	0.4386	0.4366	0.4142
rs35438220	4	9999398	SLC2A9	intronic	.	T	C	0.1003	0.0176	1.206e-08	0.4471	0.4386	0.4366	0.4147
rs11732054	4	9999877	SLC2A9	intronic	.	T	C	0.1003	0.0176	1.206e-08	0.4471	0.4386	0.4366	0.4149
rs3756238	4	10013202	SLC2A9	intronic	.	T	C	0.0997	0.0175	1.218e-08	0.455	0.4508	0.4464	0.4524
rs28889982	4	10303385	WDR1,ZNF518B	intergenic	.	A	T	0.1014	0.0178	1.222e-08	0.4043	0.3991	0.3959	0.3885
rs28848494	4	10303565	WDR1,ZNF518B	intergenic	.	T	C	0.1014	0.0178	1.222e-08	0.4043	0.3991	0.3959	0.3885
rs10028997	4	10303703	WDR1,ZNF518B	intergenic	.	T	C	0.1013	0.0178	1.263e-08	0.4043	0.3991	0.3959	0.3888
rs1468692	4	10305775	WDR1,ZNF518B	intergenic	.	T	G	-0.1018	0.0179	1.292e-08	0.5962	0.5995	0.605	0.6093
rs759031	4	10265433	WDR1,ZNF518B	intergenic	.	T	C	-0.0989	0.0174	1.317e-08	0.4816	0.4669	0.4803	0.4793
rs78698809	4	10013759	SLC2A9	intronic	.	A	G	0.2222	0.0391	1.325e-08	0.04756	0.05916	0.04713	-
rs6810699	4	10314025	WDR1,ZNF518B	intergenic	.	A	G	0.0986	0.0174	1.456e-08	0.5095	0.5193	0.5103	0.5094
rs10017447	4	10175536	WDR1,ZNF518B	intergenic	.	A	C	0.0986	0.0174	1.456e-08	0.5216	0.5308	0.5236	0.5274
rs2725205	4	88985711	PKD2	intronic	.	A	G	0.0996	0.0176	1.522e-08	0.4845	0.4631	0.4572	0.4677
rs78203288	4	10016397	SLC2A9	intronic	.	T	C	0.2217	0.0392	1.553e-08	0.0477	0.05856	0.04713	-
rs6449454	4	10317381	WDR1,ZNF518B	intergenic	.	A	C	0.0984	0.0174	1.557e-08	0.5198	0.5255	0.5223	0.5126
rs6813712	4	10370663	WDR1,ZNF518B	intergenic	.	A	G	-0.0984	0.0174	1.557e-08	0.4887	0.4791	0.4897	0.4882
rs6857135	4	10370585	WDR1,ZNF518B	intergenic	.	A	C	-0.0984	0.0174	1.557e-08	0.4887	0.4791	0.4897	0.4882
rs2728133	4	88981690	PKD2	intronic	.	T	C	-0.0995	0.0176	1.573e-08	0.5152	0.5337	0.5411	0.5323
rs2728132	4	88982461	PKD2	intronic	.	A	C	-0.0995	0.0176	1.573e-08	0.5152	0.5337	0.5411	0.5323
rs11723382	4	9954660	SLC2A9	intronic	.	T	C	0.0989	0.0175	1.591e-08	0.4609	0.4618	0.4524	0.4665
rs7375599	4	9954918	SLC2A9	intronic	.	A	G	0.0989	0.0175	1.591e-08	0.4609	0.4618	0.4524	0.4665
rs7375643	4	9955239	SLC2A9	intronic	.	A	G	0.0989	0.0175	1.591e-08	0.4609	0.4618	0.4524	0.4665
rs10938768	4	10354341	WDR1,ZNF518B	intergenic	.	T	C	0.0983	0.0174	1.61e-08	0.5159	0.529	0.5189	0.5173
rs4698041	4	10368235	WDR1,ZNF518B	intergenic	.	A	G	-0.0983	0.0174	1.61e-08	0.4887	0.4789	0.4897	0.4884
rs4622999	4	10003395	SLC2A9	intronic	.	C	G	-0.0994	0.0176	1.626e-08	0.5517	0.5598	0.5634	0.5836
rs2306363	11	65405600	SIPA1	UTR5	.	T	G	-0.1101	0.0195	1.641e-08	0.284	0.2812	0.3012	0.2649
rs998675	4	9948829	SLC2A9	intronic	.	T	C	-0.0988	0.0175	1.645e-08	0.5392	0.5381	0.5476	0.5333
rs12227162	12	111367244	MYL2,LINC01405	intergenic	.	T	C	-0.1479	0.0262	1.651e-08	0.1325	0.1312	0.1208	0.1256
rs66976123	4	10364515	WDR1,ZNF518B	intergenic	.	T	C	0.0982	0.0174	1.665e-08	0.5114	0.5209	0.5124	0.5116
rs887733	4	10183108	WDR1,ZNF518B	intergenic	.	T	C	-0.1027	0.0182	1.673e-08	0.6416	0.6312	0.6491	0.6769
rs16895984	4	10284727	WDR1,ZNF518B	intergenic	.	T	C	0.0987	0.0175	1.701e-08	0.5188	0.5153	0.5146	0.515
rs7672759	4	10285015	WDR1,ZNF518B	intergenic	.	A	G	0.0987	0.0175	1.701e-08	0.5188	0.5153	0.5146	0.515
rs2074356	12	112645401	HECTD4	intronic	.	A	G	-0.141	0.025	1.701e-08	0.1397	0.1468	0.1375	0.1394
rs998676	4	9948564	SLC2A9	intronic	.	T	C	0.0987	0.0175	1.701e-08	0.4609	0.4618	0.4512	0.4667
rs4698028	4	10312216	WDR1,ZNF518B	intergenic	.	A	G	-0.0981	0.0174	1.721e-08	0.4908	0.4804	0.4889	0.4904
rs6449451	4	10312073	WDR1,ZNF518B	intergenic	.	C	G	0.0981	0.0174	1.721e-08	0.5092	0.5196	0.5111	0.5094
rs6449452	4	10312112	WDR1,ZNF518B	intergenic	.	T	C	-0.0981	0.0174	1.721e-08	0.4908	0.4804	0.4889	0.4906
rs58693775	4	89007035	PKD2,ABCG2	intergenic	.	T	C	-0.0986	0.0175	1.758e-08	0.5119	0.5223	-	0.5131
rs1964268	4	10337921	WDR1,ZNF518B	intergenic	.	A	T	0.098	0.0174	1.779e-08	0.5212	0.53	0.518	0.5113
rs759024	4	10339095	WDR1,ZNF518B	intergenic	.	A	G	0.0979	0.0174	1.84e-08	0.5215	0.5302	0.518	0.5121
rs9991653	4	10310495	WDR1,ZNF518B	intergenic	.	A	G	-0.1007	0.0179	1.848e-08	0.6074	0.6042	0.6118	0.6125
rs10939655	4	10014642	SLC2A9	intronic	.	A	T	-0.0984	0.0175	1.878e-08	0.5446	0.5466	0.5523	0.5479
rs10024152	4	10175689	WDR1,ZNF518B	intergenic	.	A	T	-0.0978	0.0174	1.902e-08	0.4799	0.4694	0.4773	0.4741
rs2868414	4	10177120	WDR1,ZNF518B	intergenic	.	C	G	0.0978	0.0174	1.902e-08	0.5198	0.5305	0.5219	0.5207
rs4697724	4	10177818	WDR1,ZNF518B	intergenic	.	T	C	0.0978	0.0174	1.902e-08	0.5198	0.5305	0.5219	0.5207
rs4336187	4	88987916	PKD2	intronic	.	A	G	-0.0989	0.0176	1.917e-08	0.5162	0.536	0.5441	0.5326
rs35501905	4	10053431	SLC2A9,WDR1	intergenic	.	T	C	0.0983	0.0175	1.941e-08	0.4563	0.4551	0.4516	0.4531
rs6849717	4	9958719	SLC2A9	intronic	.	T	C	0.0983	0.0175	1.941e-08	0.4619	0.4622	0.4589	0.4674
rs9895661	17	59456589	BCAS3	intronic	.	T	C	0.0994	0.0177	1.956e-08	0.5185	0.5234	-	0.5419
rs72554039	4	89063354	ABCG2	intronic	.	A	G	-0.1353	0.0241	1.976e-08	0.1538	0.149	0.1487	0.1606
rs1165180	6	25826347	SLC17A1	intronic	.	A	T	-0.1396	0.0249	2.065e-08	0.1354	0.149	0.1435	0.1468
rs4280729	4	10013861	SLC2A9	intronic	.	T	C	0.0981	0.0175	2.074e-08	0.4552	0.453	0.4469	0.4524
rs2007103	4	10341255	WDR1,ZNF518B	intergenic	.	A	G	-0.0975	0.0174	2.101e-08	0.4788	0.4695	0.4816	0.4864
rs6831494	4	10309929	WDR1,ZNF518B	intergenic	.	A	G	0.1003	0.0179	2.102e-08	0.3926	0.3956	0.3877	0.3875
rs6817836	4	10309927	WDR1,ZNF518B	intergenic	.	A	T	0.1003	0.0179	2.102e-08	0.3926	0.3956	0.3882	0.3875
rs1165182	6	25837829	SLC17A1,SLC17A3	intergenic	.	A	G	-0.1395	0.0249	2.114e-08	0.1354	0.1488	0.1431	0.1475
rs765285	6	25828242	SLC17A1	intronic	.	C	G	0.1395	0.0249	2.114e-08	0.8646	0.8512	0.8565	0.8532
rs1185569	6	25831603	SLC17A1	intronic	.	A	G	-0.1395	0.0249	2.114e-08	0.1354	0.1488	0.1431	0.147
rs1184803	6	25834658	SLC17A1,SLC17A3	intergenic	.	T	C	-0.1395	0.0249	2.114e-08	0.1354	0.1488	0.1431	0.1473
rs1183202	6	25834895	SLC17A1,SLC17A3	intergenic	.	A	G	-0.1395	0.0249	2.114e-08	0.1354	0.1488	0.1431	0.1473
rs1165177	6	25829659	SLC17A1	intronic	.	A	T	0.1395	0.0249	2.114e-08	0.8646	0.8512	0.8569	0.853
rs1185568	6	25834428	SLC17A1,SLC17A3	intergenic	.	A	T	0.1395	0.0249	2.114e-08	0.8646	0.8512	0.8569	0.8527
rs1185978	6	25835895	SLC17A1,SLC17A3	intergenic	.	A	G	-0.1395	0.0249	2.114e-08	0.1354	0.1488	0.1431	0.1473
rs1165176	6	25830298	SLC17A1	intronic	.	A	G	-0.1395	0.0249	2.114e-08	0.1354	0.1488	0.1431	0.147
rs1185153	6	25834548	SLC17A1,SLC17A3	intergenic	.	A	G	-0.1395	0.0249	2.114e-08	0.1354	0.1488	0.1431	0.1473
rs59077355	4	10029731	SLC2A9	intronic	.	T	C	0.2212	0.0395	2.144e-08	0.04672	0.05749	0.04713	-
rs150653019	11	64114204	CCDC88B	intronic	.	A	G	-0.3455	0.0617	2.148e-08	-	0.04536	-	-
rs1165151	6	25821616	SLC17A1	intronic	.	T	G	-0.1399	0.025	2.194e-08	0.1354	0.1485	0.1431	0.1463
rs3799352	6	25822620	SLC17A1	intronic	.	T	C	0.1399	0.025	2.194e-08	0.8646	0.8515	0.8565	0.8535
rs1747522	6	25821807	SLC17A1	intronic	.	A	T	0.1399	0.025	2.194e-08	0.8646	0.8515	0.8565	0.8537
rs62293415	4	10043886	SLC2A9,WDR1	intergenic	.	A	C	-0.0979	0.0175	2.215e-08	0.5453	0.546	0.5536	0.5464
rs7677318	4	10406291	WDR1,ZNF518B	intergenic	.	A	G	0.1046	0.0187	2.224e-08	0.6806	0.6925	0.6902	0.7052
rs77554178	4	10017836	SLC2A9	intronic	.	C	G	-0.2203	0.0394	2.253e-08	0.9523	0.94281	0.9533	-
rs1165179	6	25826514	SLC17A1	intronic	.	T	C	0.1392	0.0249	2.266e-08	0.8646	0.8509	0.8565	0.8532
rs1165178	6	25827516	SLC17A1	intronic	.	A	G	-0.1392	0.0249	2.266e-08	0.1354	0.1491	0.1435	0.1468
rs10001622	4	10396709	WDR1,ZNF518B	intergenic	.	A	G	-0.0967	0.0173	2.276e-08	0.4755	0.4739	0.4649	-
rs7654258	4	10404512	WDR1,ZNF518B	intergenic	.	T	C	0.1044	0.0187	2.366e-08	0.6833	0.6931	0.6928	0.7057
rs2192093	4	10313106	WDR1,ZNF518B	intergenic	.	T	C	0.0999	0.0179	2.391e-08	0.3941	0.394	0.3882	0.386
rs3751081	11	67795613	ALDH3B1	UTR3	.	A	G	-0.2907	0.0521	2.41e-08	0.0272	0.0311	0.01885	0.03626
rs10939656	4	10014646	SLC2A9	intronic	.	A	C	-0.0976	0.0175	2.445e-08	0.5446	0.5467	0.5523	0.5474
rs10033955	4	10178556	WDR1,ZNF518B	intergenic	.	A	T	0.097	0.0174	2.479e-08	0.5198	0.5302	0.5219	0.5205
rs1165183	6	25836380	SLC17A1,SLC17A3	intergenic	.	A	G	-0.1354	0.0243	2.518e-08	0.1431	0.1623	0.1517	0.1561
rs1183201	6	25823444	SLC17A1	intronic	.	A	T	-0.1393	0.025	2.518e-08	0.1354	0.1487	0.1435	0.1465
rs7679916	4	10042160	SLC2A9	upstream	.	T	C	0.0975	0.0175	2.527e-08	0.455	0.4543	0.4464	0.4539
rs11734786	4	10041499	SLC2A9	intronic	.	A	C	-0.0975	0.0175	2.527e-08	0.545	0.5457	0.5536	0.5461
rs13101785	4	10042915	SLC2A9,WDR1	intergenic	.	A	T	0.0975	0.0175	2.527e-08	0.455	0.4543	0.4464	0.4539
rs13137343	4	10043028	SLC2A9,WDR1	intergenic	.	A	C	0.0975	0.0175	2.527e-08	0.455	0.4543	0.4464	0.4539
rs13137074	4	10042842	SLC2A9	upstream	.	T	C	0.0975	0.0175	2.527e-08	0.455	0.4543	0.4464	0.4539
rs4697984	4	10254550	WDR1,ZNF518B	intergenic	.	A	C	-0.0969	0.0174	2.563e-08	0.4782	0.4669	0.4794	0.4793
rs9291661	4	10178622	WDR1,ZNF518B	intergenic	.	A	C	-0.0969	0.0174	2.563e-08	0.4802	0.4697	0.4781	0.4793
rs16894579	4	10178217	WDR1,ZNF518B	intergenic	.	T	C	0.0969	0.0174	2.563e-08	0.5198	0.5303	0.5219	0.5207
rs11724760	4	10254162	WDR1,ZNF518B	intergenic	.	T	C	0.0969	0.0174	2.563e-08	0.5218	0.5331	0.5206	0.5205
rs7683856	4	10000947	SLC2A9	intronic	.	A	G	-0.4476	0.0804	2.589e-08	0.01185	0.01244	0.01157	-
rs57905135	4	10011542	SLC2A9	intronic	.	A	G	0.2171	0.039	2.597e-08	0.0477	0.05916	0.04713	-
rs34709913	4	10028955	SLC2A9	intronic	.	T	C	-0.0974	0.0175	2.611e-08	0.5462	0.5461	0.5531	0.5461
rs36084205	4	10028678	SLC2A9	intronic	.	A	C	-0.0974	0.0175	2.611e-08	0.5462	0.5461	0.5531	0.5459
rs55959894	4	10026580	SLC2A9	intronic	.	A	G	0.0974	0.0175	2.611e-08	0.4538	0.4539	0.4469	0.4238
rs10939669	4	10045827	SLC2A9,WDR1	intergenic	.	A	G	-0.0974	0.0175	2.611e-08	0.5449	0.5463	0.5536	0.5464
rs13149985	4	10028390	SLC2A9	intronic	.	A	G	0.0974	0.0175	2.611e-08	0.4538	0.4539	0.4469	0.4541
rs13141233	4	10028729	SLC2A9	intronic	.	T	C	-0.0974	0.0175	2.611e-08	0.5462	0.5461	0.5531	0.5459
rs11734375	4	10046298	SLC2A9,WDR1	intergenic	.	A	G	-0.0974	0.0175	2.611e-08	0.5449	0.5463	0.5536	0.5464
rs2728100	4	88975219	PKD2	intronic	.	T	C	-0.0979	0.0176	2.659e-08	0.5155	0.5329	0.5394	0.5328
rs141234259	4	10020105	SLC2A9	intronic	.	A	G	0.2191	0.0394	2.684e-08	0.0477	0.05749	0.04713	-
rs61112052	4	10023607	SLC2A9	intronic	.	T	C	0.2191	0.0394	2.684e-08	0.0477	0.05749	0.04713	-
rs4282174	4	10253368	WDR1,ZNF518B	intergenic	.	A	G	0.0967	0.0174	2.737e-08	0.5218	0.5332	0.5206	0.5202
rs11737347	4	10178922	WDR1,ZNF518B	intergenic	.	A	T	-0.0967	0.0174	2.737e-08	0.4802	0.47	0.4781	0.4795
rs4541507	4	10253385	WDR1,ZNF518B	intergenic	.	T	C	-0.0967	0.0174	2.737e-08	0.4782	0.4668	0.4794	0.4798
rs16894599	4	10179009	WDR1,ZNF518B	intergenic	.	A	T	0.0967	0.0174	2.737e-08	0.5198	0.53	0.5219	0.5205
rs7670376	4	10179084	WDR1,ZNF518B	intergenic	.	A	G	0.0967	0.0174	2.737e-08	0.5198	0.53	0.5219	0.5205
rs1165150	6	25842032	SLC17A1,SLC17A3	intergenic	.	T	C	0.1389	0.025	2.76e-08	0.8647	0.8512	0.8565	0.8525
rs10020891	4	10387559	WDR1,ZNF518B	intergenic	.	A	C	0.0988	0.0178	2.848e-08	0.412	0.4061	0.404	0.3986
rs12508991	4	10041104	SLC2A9	intronic	.	T	C	0.0971	0.0175	2.88e-08	0.4551	0.4543	0.4464	0.4539
rs12506932	4	10039528	SLC2A9	intronic	.	A	C	0.0971	0.0175	2.88e-08	0.4551	0.4543	0.4464	0.4539
rs2622629	4	89094064	ABCG2	intronic	.	T	C	-0.0987	0.0178	2.94e-08	0.4272	0.3852	-	-
rs16895216	4	10250983	WDR1,ZNF518B	intergenic	.	A	C	0.0987	0.0178	2.94e-08	0.4089	0.409	0.4002	0.3966
rs56968294	4	10248852	WDR1,ZNF518B	intergenic	.	A	T	-0.0987	0.0178	2.94e-08	0.5907	0.5906	0.5994	0.6034
rs4467562	4	10127141	WDR1,ZNF518B	intergenic	.	A	G	-0.097	0.0175	2.976e-08	0.4665	0.461	0.4666	0.4704
rs10001106	4	10127441	WDR1,ZNF518B	intergenic	.	T	C	0.097	0.0175	2.976e-08	0.5335	0.539	0.533	0.5296
rs887725	4	10183895	WDR1,ZNF518B	intergenic	.	T	C	0.0992	0.0179	2.992e-08	0.4053	0.4056	0.41	0.4354
rs4522862	4	10253015	WDR1,ZNF518B	intergenic	.	C	G	-0.0964	0.0174	3.021e-08	0.4778	0.4668	0.4794	0.4803
rs4306950	4	10341419	WDR1,ZNF518B	intergenic	.	T	G	-0.0964	0.0174	3.021e-08	0.4785	0.4689	0.4794	0.4864
rs12500810	4	10031068	SLC2A9	intronic	.	A	G	0.0969	0.0175	3.074e-08	0.4538	0.4548	0.4464	0.4539
rs1122141	4	9947278	SLC2A9	intronic	.	T	C	0.0969	0.0175	3.074e-08	0.4598	0.4618	0.4512	0.4662
rs12506455	4	10031569	SLC2A9	intronic	.	A	T	0.0969	0.0175	3.074e-08	0.4538	0.4548	0.4464	0.4539
rs10939620	4	9946132	SLC2A9	intronic	.	T	C	-0.0969	0.0175	3.074e-08	0.5402	0.5382	0.5488	0.5338
rs13148371	4	10032561	SLC2A9	intronic	.	T	C	0.0969	0.0175	3.074e-08	0.4538	0.4548	0.4464	0.4539
rs13137795	4	10051506	SLC2A9,WDR1	intergenic	.	A	G	0.0969	0.0175	3.074e-08	0.455	0.4534	0.4477	0.4529
rs4235346	4	9945296	SLC2A9	intronic	.	T	C	-0.0969	0.0175	3.074e-08	0.5402	0.5382	0.5488	0.5343
rs13150928	4	10052961	SLC2A9,WDR1	intergenic	.	T	G	0.0969	0.0175	3.074e-08	0.455	0.4534	0.4477	0.4529
rs28507715	4	10246847	WDR1,ZNF518B	intergenic	.	A	G	0.0963	0.0174	3.121e-08	0.522	0.5338	0.5223	0.5197
rs11730940	4	10247893	WDR1,ZNF518B	intergenic	.	A	G	0.0963	0.0174	3.121e-08	0.522	0.5338	0.5214	0.5197
rs10939801	4	10247512	WDR1,ZNF518B	intergenic	.	C	G	0.0963	0.0174	3.121e-08	0.522	0.5338	0.5214	0.5197
rs2003565	4	10248622	WDR1,ZNF518B	intergenic	.	A	G	0.0963	0.0174	3.121e-08	0.522	0.5338	0.521	0.5197
rs56170676	4	10246857	WDR1,ZNF518B	intergenic	.	A	G	-0.0963	0.0174	3.121e-08	0.478	0.4662	0.4777	0.4803
rs723664	4	10181317	WDR1,ZNF518B	intergenic	.	C	G	0.0962	0.0174	3.225e-08	0.5197	0.53	0.5219	0.5205
rs4273473	4	10180622	WDR1,ZNF518B	intergenic	.	T	C	-0.0962	0.0174	3.225e-08	0.4803	0.47	0.4781	0.4795
rs4697956	4	10181672	WDR1,ZNF518B	intergenic	.	T	C	0.0962	0.0174	3.225e-08	0.5197	0.53	0.5219	0.5205
rs7657551	4	10179309	WDR1,ZNF518B	intergenic	.	T	C	-0.0962	0.0174	3.225e-08	0.4803	0.47	0.4781	0.4795
rs723663	4	10181374	WDR1,ZNF518B	intergenic	.	A	G	-0.0962	0.0174	3.225e-08	0.4803	0.47	0.4781	0.4795
rs2068466	4	10181921	WDR1,ZNF518B	intergenic	.	C	G	-0.0962	0.0174	3.225e-08	0.4803	0.47	0.4781	0.4795
rs35750364	4	10049049	SLC2A9,WDR1	intergenic	.	T	C	-0.0967	0.0175	3.281e-08	0.5449	0.5464	0.5536	0.5464
rs11722930	4	10035454	SLC2A9	intronic	.	A	G	0.0967	0.0175	3.281e-08	0.4551	0.4548	0.4473	0.4541
rs2024282	4	10249688	WDR1,ZNF518B	intergenic	.	A	G	-0.0961	0.0174	3.333e-08	0.4778	0.4663	0.479	0.4803
rs1017124	4	10250399	WDR1,ZNF518B	intergenic	.	T	C	-0.0961	0.0174	3.333e-08	0.4781	0.4663	0.4799	0.4803
rs4697958	4	10182556	WDR1,ZNF518B	intergenic	.	T	C	-0.0961	0.0174	3.333e-08	0.4803	0.4698	0.4781	0.4793
rs1860895	4	10250779	WDR1,ZNF518B	intergenic	.	T	C	0.0961	0.0174	3.333e-08	0.5219	0.5337	0.5201	0.5197
rs6449342	4	10179769	WDR1,ZNF518B	intergenic	.	A	G	-0.0961	0.0174	3.333e-08	0.4803	0.4698	0.4781	0.4793
rs2024281	4	10249751	WDR1,ZNF518B	intergenic	.	A	G	0.0961	0.0174	3.333e-08	0.5222	0.5337	0.5206	0.5197
rs35250962	4	10048271	SLC2A9,WDR1	intergenic	.	T	C	0.0966	0.0175	3.39e-08	0.4551	0.4513	0.4464	0.4534
rs1860896	4	10250777	WDR1,ZNF518B	intergenic	.	T	C	-0.096	0.0174	3.444e-08	0.478	0.4663	0.4799	0.4803
rs13197514	6	25785991	SLC17A1	intronic	.	T	C	-0.1412	0.0256	3.475e-08	0.1266	0.1414	0.1345	0.1359
rs11735623	4	10251925	WDR1,ZNF518B	intergenic	.	T	G	0.0959	0.0174	3.558e-08	0.522	0.5335	0.5197	0.5197
rs10029208	4	10252005	WDR1,ZNF518B	intergenic	.	T	G	0.0959	0.0174	3.558e-08	0.522	0.5335	0.5201	0.5197
rs13145442	4	10037261	SLC2A9	intronic	.	A	C	0.0964	0.0175	3.618e-08	0.4552	0.4548	0.4473	0.4539
rs3733584	4	10036506	SLC2A9	intronic	.	T	C	-0.0964	0.0175	3.618e-08	0.5448	0.5452	0.5527	0.5461
rs10939665	4	10037628	SLC2A9	intronic	.	T	C	-0.0964	0.0175	3.618e-08	0.5448	0.5452	0.5527	0.5461
rs3733585	4	10036339	SLC2A9	intronic	.	A	G	-0.0964	0.0175	3.618e-08	0.5448	0.5452	0.5527	0.5461
rs11731110	4	10037346	SLC2A9	intronic	.	T	C	-0.0964	0.0175	3.618e-08	0.5448	0.5452	0.5527	0.5461
rs73212870	4	10111798	WDR1	intronic	.	C	G	-0.1421	0.0258	3.634e-08	0.8671	0.8698	0.8698	0.868
rs28592748	4	9998605	SLC2A9	intronic	.	T	C	-0.4438	0.0806	3.667e-08	0.01172	0.01244	0.01157	-
rs13111638	4	9996890	SLC2A9	intronic	.	T	C	-0.4438	0.0806	3.667e-08	0.01172	0.01244	0.01157	0.01307
rs4428284	4	9996392	SLC2A9	intronic	.	A	T	-0.4438	0.0806	3.667e-08	0.01172	0.01244	0.01157	-
rs4385059	4	9989233	SLC2A9	intronic	.	T	C	0.4438	0.0806	3.667e-08	0.98828	0.98756	0.98843	-
rs7678287	4	10000501	SLC2A9	intronic	.	A	G	-0.4438	0.0806	3.667e-08	0.01172	0.01244	0.01157	-
rs7696983	4	9995829	SLC2A9	intronic	.	A	C	-0.4438	0.0806	3.667e-08	0.01172	0.01244	0.01157	-
rs6449213	4	9994215	SLC2A9	intronic	.	T	C	0.4438	0.0806	3.667e-08	0.98828	0.98756	0.98843	-
rs13113918	4	9998493	SLC2A9	exonic	synonymous SNV	A	G	-0.4438	0.0806	3.667e-08	0.01172	0.01244	0.01157	-
rs11736479	4	10017387	SLC2A9	intronic	.	C	G	0.0962	0.0175	3.86e-08	0.4554	0.4543	0.4482	0.4524
rs13113730	4	10017628	SLC2A9	intronic	.	T	C	0.0962	0.0175	3.86e-08	0.4554	0.4543	0.4482	0.4531
rs11736410	4	10017241	SLC2A9	intronic	.	A	G	0.0962	0.0175	3.86e-08	0.4554	0.4543	0.4482	0.4529
rs17247314	4	10004743	SLC2A9	intronic	.	C	G	-0.0967	0.0176	3.922e-08	0.5522	0.5564	0.5608	0.5839
rs2725208	4	88976593	PKD2	intronic	.	A	G	-0.0967	0.0176	3.922e-08	0.5123	0.5287	0.5394	0.5321
rs2079742	17	59465697	BCAS3	intronic	.	T	C	0.0977	0.0178	4.048e-08	0.5344	0.527	-	-
rs11727199	4	10036190	SLC2A9	intronic	.	T	C	0.096	0.0175	4.118e-08	0.4547	0.4545	0.4469	0.4539
rs74472339	4	10030605	SLC2A9	intronic	.	T	G	-0.2172	0.0396	4.138e-08	0.95328	0.94266	0.9533	-
rs886477	12	113319308	RPH3A	intronic	.	A	T	-0.1217	0.0222	4.206e-08	0.1805	0.2081	0.1718	0.1517
rs77753011	12	113117897	RPH3A	intronic	.	T	G	-0.1304	0.0238	4.278e-08	0.1621	0.1693	0.1568	0.1655
rs887731	4	10183186	WDR1,ZNF518B	intergenic	.	A	C	-0.0953	0.0174	4.326e-08	0.4819	0.4706	0.4781	0.4793
rs2192101	4	10258057	WDR1,ZNF518B	intergenic	.	C	G	-0.0953	0.0174	4.326e-08	0.4847	0.4759	0.482	0.4891
rs9631721	4	89098320	ABCG2	intronic	.	A	C	-0.1128	0.0206	4.357e-08	0.2356	0.2253	-	0.2232
rs6816552	4	10312233	WDR1,ZNF518B	intergenic	.	T	C	0.098	0.0179	4.379e-08	0.3948	0.3952	0.3895	0.3865
rs12499857	4	9995376	SLC2A9	intronic	.	A	G	0.0963	0.0176	4.46e-08	0.4515	0.4422	0.4443	0.4423
rs4697986	4	10258968	WDR1,ZNF518B	intergenic	.	A	G	0.0952	0.0174	4.468e-08	0.5146	0.5238	0.5167	0.5104
rs6857693	4	10018435	SLC2A9	intronic	.	A	G	0.0957	0.0175	4.537e-08	0.4554	0.4542	0.4482	0.4524
rs887734	4	10182913	WDR1,ZNF518B	intergenic	.	T	C	-0.095	0.0174	4.768e-08	0.4817	0.4706	0.4781	0.4793
rs12506364	4	10023448	SLC2A9	intronic	.	T	C	0.0955	0.0175	4.839e-08	0.4552	0.4542	0.4482	0.4529
rs10010656	4	10246327	WDR1,ZNF518B	intergenic	.	C	G	-0.0949	0.0174	4.924e-08	0.4778	0.4657	0.4781	0.48
rs6853056	4	10245898	WDR1,ZNF518B	intergenic	.	A	G	-0.0949	0.0174	4.924e-08	0.4778	0.4657	0.4781	0.48
rs3815220	11	67786113	ALDH3B1	intronic	.	T	C	-0.2814	0.0516	4.939e-08	0.02762	0.03201	-	0.03577
